# Supplementary material for: Comprehensive analysis of lncRNAs involved in skeletal muscle development in ZBED6-knockout Bama pigs
Source: BMC Genomics. 2021 Aug 4;22:593. doi: 10.1186/s12864-021-07881-y (PMC8340374; doi:10.1186/s12864-021-07881-y)
Supplement: Supplementary file 1 — Additional file 1. Supplementary Table S1. Primer pairs of DEGs used for qRT-PCR validation. [file 12864_2021_7881_MOESM1_ESM.xlsx]

## Sheet: Additional file 2
Primer pairs of DEGs used for qRT-PCR validation.
Primer name	Forward (5′-3′)	Reverse (5′-3′)
NONSUSG000755.1	GATGACCGAGCACCAGGAAG	TCCTTGAGCGCCTTGTTGAG
NONSUSG001227.1	CCAGCCCCAATCCCAGAATT	TTTTCCCCAAGTCCTCTGGC
NONSUSG002145.1	AGGGTTTGCATAGATGACCTGG	GACGATATCCAAGCTCTGCCT
NONSUSG002446.1	CGGAATCGCCTCTCCAACTT	TTGTCAACGCCAGCAACAAG
NONSUSG008943.1	GGTGATGAAGATGGGAGCACA	CTGGTGGTAGGATGGCACTG
NONSUSG012149.1	CTAACCCTCTTCCTGCCAGC	TAAACTGTCCTTGCCCGCAT
NONSUSG000575.1	AGGAAGTGATGGCGGAACAG	AGCAGATCTCCAAGGACCTG
NONSUSG010022.1	ACGACCTTCATTGGCTTCCC	ACTTCCACATGCGATGCTGT
NONSUSG000065.1	ATTCCCATCACCCGCAAAGT	TCTTGGTGCTGTAGATGCCG
Primer pairs of DEGs used for ChIP-PCR validation.
Primer name	Forward (5′-3′)	Reverse (5′-3′)
NONSUSG002145.1	CAAACCATGAACTGTCCCCAAG	AGTTGCTTCTTCCATGTACGG
