# Supplementary material for: Comprehensive analysis of lncRNAs involved in skeletal muscle development in ZBED6-knockout Bama pigs
Source: BMC Genomics. 2021 Aug 4;22:593. doi: 10.1186/s12864-021-07881-y (PMC8340374; doi:10.1186/s12864-021-07881-y)
Supplement: Supplementary file 2 — Additional file 2. Supplementary Table S2. Quality analysis and genome mapping analysis of transcriptome sequencing. [file 12864_2021_7881_MOESM2_ESM.xlsx]

## Sheet: Sheet1
Table S2. The quality analysis and genome mapping analysis of transcriptome sequencing
Sample	Raw Reads	Clean Reads	Clean ratio	CleanQ30	mapped reads	ratio
heart1	40241698	38971687	96.84	92.125	35326002/31900579	0.863
heart2	56977284	54157864	95.05	92.715	46419314/41894468	0.815
heart3	44460101	42764905	96.19	93.97	37710204/34586729	0.845
heart4	45403659	43618327	96.07	93.955	37035467/33779411	0.812
heart5	49894338	45301686	90.8	92.175	38937109/34676214	0.812
heart6	54203615	51972678	95.88	93.37	46316398/41948385	0.849
liver1	40991220	39086945	95.35	90.98	32545437/29251817	0.791
liver2	42309385	40168212	94.94	90.705	32702996/29344779	0.772
liver3	42913766	40018061	93.25	92.375	34079834/30797293	0.811
liver4	51520282	48817500	94.75	93.64	42414387/39665657	0.841
liver5	55517131	52825050	95.15	91.825	44964711/39867759	0.803
liver6	53019323	49965249	94.24	93.01	43247194/39473020	0.828
spleen1	53256890	52932006	99.39	93.825	46105312/43254902	0.844
spleen2	51774501	51405976	99.29	92.79	42005312/38738102	0.785
spleen3	40242143	38971787	93.78	90.375	23462044/21976072	0.754
spleen4	61125398	55853411	91.38	94.015	48471115/44631615	0.833
spleen5	46257320	46032087	99.51	88.43	38798788/33343258	0.784
spleen6	62875370	62565114	99.51	86.865	53692796/43118232	0.774
lung1	60976548	60504562	99.23	92.975	52390740/48590103	0.834
lung2	42281759	41954455	99.23	87.5	31601981/26537468	0.693
lung3	53703360	52894761	98.49	93.43	45971764/41620761	0.828
lung4	41695313	40308936	96.67	94.735	35250095/33636114	0.854
lung5	44078066	38404142	87.13	94.595	31995031/30040378	0.808
lung6	48464202	48163837	99.38	92.335	39026575/36024109	0.779
kidney1	40318394	38519157	95.54	93.685	34250900/32377856	0.865
kidney2	46992279	42797030	91.07	93.905	37239835/34856866	0.842
kidney3	49237807	46658880	94.76	93.74	41772680/39407226	0.87
kidney4	39177440	36832063	94.01	93.795	32178571/30291550	0.848
kidney5	56114657	53421015	95.2	93.405	46602674/41902836	0.828
kidney6	48160203	44966182	93.37	94.25	40445651/38066623	0.873
gastrocnemius muscle1	51324141	48827344	95.14	93.435	42849506/38818893	0.836
gastrocnemius muscle2	54853833	52611224	95.91	93.265	45532103/40881009	0.821
gastrocnemius muscle3	42609545	41157473	96.59	93.685	36384479/33240507	0.846
gastrocnemius muscle4	51621850	49225625	95.36	93.93	42903040/39867449	0.841
gastrocnemius muscle5	48534540	46469050	95.74	93.21	40595027/37165051	0.837
gastrocnemius muscle6	39807691	37724044	94.77	93.58	33698630/31259418	0.861
longissimus dorsi1	41296640	39852331	96.5	93.19	35270648/31717460	0.84
longissimus dorsi2	47292326	45779690	96.8	92.805	39658230/35223065	0.818
longissimus dorsi3	51741894	49156059	95	93.935	43186220/39457251	0.841
longissimus dorsi4	47570197	45443444	95.53	93.06	40186244/36632937	0.845
longissimus dorsi5	48685438	46505728	95.52	93.445	40655951/37616164	0.842
longissimus dorsi6	55057017	52930196	96.14	93.08	47781917/43845783	0.866
