# Supplementary material for: Comprehensive analysis of lncRNAs involved in skeletal muscle development in ZBED6-knockout Bama pigs
Source: BMC Genomics. 2021 Aug 4;22:593. doi: 10.1186/s12864-021-07881-y (PMC8340374; doi:10.1186/s12864-021-07881-y)
Supplement: Supplementary file 3 — Additional file 3. Supplementary Table S3. List of DE-lncRNAs in 7 tissues (gastrocnemius muscle, longissimus dorsi, heart, liver, spleen, lung and kidney) between WT and ZBED6 KO pigs. [file 12864_2021_7881_MOESM3_ESM.xlsx]

## Sheet: Heart
Table S3. The DElncRNAs of heart between WT and ZBED6-/- pigs
Gene_ID	Heart_WT	Heart_KO	log2(fold-change)	nominal p-value	adjusted p-values
NONSUSG000065.1	116.883	9.08627	-3.68523	0.0064	0.0191931
NONSUSG000183.1	38.537	6.53792	-2.55934	0.03945	0.0887247
NONSUSG000328.1	1.42839	0.243468	-2.55258	0.0078	0.0227545
NONSUSG000699.1	0.864921	4.69966	2.44192	0.0152	0.0402226
NONSUSG000741.1	3.88142	1.84004	-1.07685	0.0358	0.0819862
NONSUSG000755.1	7.72745	36.4403	2.23747	0.01865	0.0477918
NONSUSG000970.1	81.4135	31.6983	-1.36086	0.01745	0.0451677
NONSUSG001214.1	1.3451	0.216542	-2.635	0.03505	0.0806059
NONSUSG001562.1	3.76797	0.861006	-2.12969	0.004	0.0127685
NONSUSG001628.1	1.62541	0.374805	-2.11659	0.0098	0.0276851
NONSUSG001746.1	3.95061	0.804639	-2.29566	0.0034	0.0110862
NONSUSG002088.1	0.952316	2.7988	1.5553	0.0031	0.0102309
NONSUSG002089.1	31.5677	82.3323	1.38301	0.0112	0.0310394
NONSUSG002163.1	2.24871	0.582498	-1.94877	0.0002	0.000896707
NONSUSG002376.1	1.72982	0.515139	-1.74759	0.0136	0.0365973
NONSUSG002395.1	3.42526	1.03676	-1.72413	0.049	0.105693
NONSUSG002446.1	21.7241	103.874	2.25747	0.00025	0.00109671
NONSUSG002504.1	2.70149	1.13586	-1.24997	0.0408	0.0911499
NONSUSG002588.1	2.27791	0.195093	-3.54548	0.0036	0.0116542
NONSUSG002857.1	4.01057	1.91716	-1.06484	0.0135	0.0363665
NONSUSG002913.1	0.330326	1.70366	2.36668	0.0285	0.0679944
NONSUSG002960.1	1.07022	0.432747	-1.30632	0.0481	0.104149
NONSUSG003141.1	3.3607	7.15319	1.08982	0.03655	0.0833513
NONSUSG003155.1	9.0679	3.27002	-1.47147	0.006	0.0181541
NONSUSG003246.1	3.15014	9.05338	1.52304	0.00995	0.0280465
NONSUSG003494.1	1.32839	0.266706	-2.31636	0.00625	0.0188
NONSUSG003497.1	2.64791	0.575011	-2.20319	0.0022	0.00758392
NONSUSG003644.1	3.15268	0.338796	-3.21809	5e-05	0.000249533
NONSUSG003767.1	3.56721	0.756721	-2.23696	0.0285	0.0679944
NONSUSG003856.1	9.20775	1.3751	-2.74332	5e-05	0.000249533
NONSUSG004057.1	2.83448	0.101947	-4.79719	5e-05	0.000249533
NONSUSG004107.1	2.78695	0.812916	-1.77751	0.03335	0.0774053
NONSUSG004134.1	4.71221	1.57218	-1.58364	0.01445	0.0385272
NONSUSG004516.1	5.53319	2.47292	-1.16189	0.0195	0.0495902
NONSUSG004818.1	2.74304	1.00759	-1.44487	0.0027	0.00906988
NONSUSG004907.1	4.82364	1.7219	-1.48612	0.00825	0.0238808
NONSUSG004920.1	0.554031	2.63862	2.25175	0.01145	0.0316264
NONSUSG004971.1	169.62	560.445	1.72427	0.0004	0.00167421
NONSUSG005111.1	11.4557	4.0776	-1.49027	0.00055	0.00222752
NONSUSG005132.1	1.46987	0.330061	-2.15489	0.0152	0.0402226
NONSUSG006305.1	4.19465	1.27703	-1.71576	0.0367	0.0836278
NONSUSG006841.1	23.59	6.39254	-1.88371	0.01375	0.0369441
NONSUSG006878.1	0.799102	0.163485	-2.28922	0.0377	0.0855016
NONSUSG006984.1	4.16772	0.585798	-2.83078	5e-05	0.000249533
NONSUSG007248.1	4.56058	1.64072	-1.47489	0.00665	0.0198355
NONSUSG007362.1	0.69104	2.81098	2.02423	0.0326	0.0759588
NONSUSG007502.1	40.968	129.962	1.66552	0.03365	0.0779912
NONSUSG007551.1	5.86652	1.36958	-2.09877	5e-05	0.000249533
NONSUSG007716.1	1.09611	0.236488	-2.21255	0.0074	0.0217429
NONSUSG007830.1	2.627	0.642589	-2.03145	0.0077	0.0225025
NONSUSG007884.1	0.136222	1.28745	3.24048	0.03915	0.0881742
NONSUSG007896.1	2.03381	0.392129	-2.37478	0.01865	0.0477918
NONSUSG007948.1	0.268333	0.986797	1.87873	0.02125	0.053266
NONSUSG008011.1	1.52648	0.381082	-2.00204	0.0003	0.00129314
NONSUSG008030.1	4.7581	16.847	1.82403	0.00475	0.0148303
NONSUSG008093.1	7.10943	1.95824	-1.86018	0.0012	0.00445713
NONSUSG008219.1	7.03607	2.4638	-1.51388	0.0006	0.002406
NONSUSG008223.1	1.46688	0.506316	-1.53464	0.02335	0.0576252
NONSUSG008388.2	6.03099	2.7196	-1.149	0.0337	0.0780836
NONSUSG008459.1	11.099	4.53222	-1.29214	0.0354	0.0812505
NONSUSG008534.1	4.55649	1.5039	-1.59922	0.0299	0.0707428
NONSUSG008724.1	2.61428	1.11341	-1.23143	0.00845	0.0243759
NONSUSG008943.1	4.17563	42.2491	3.33885	5e-05	0.000249533
NONSUSG009310.1	1.71825	0.425388	-2.01408	0.0129	0.0349876
NONSUSG009390.1	50.9645	112.125	1.13755	0.0101	0.028408
NONSUSG009675.2	7.21071	0.621004	-3.53747	0.00695	0.0205967
NONSUSG009710.1	21.0808	4.89364	-2.10695	0.04335	0.0957629
NONSUSG009783.1	11.4923	0.392064	-4.87344	0.04405	0.0970313
NONSUSG009813.2	4.11947	1.8088	-1.18743	0.0344	0.0794015
NONSUSG009928.1	1.09141	7.47902	2.77666	0.00075	0.00293687
NONSUSG010055.1	0.118041	3.01393	4.67429	0.0065	0.0194488
NONSUSG010084.1	3.29583	0.821655	-2.00404	0.0348	0.0801492
NONSUSG010419.1	1.25441	0.552983	-1.1817	0.0444	0.0976467
NONSUSG010441.1	17.6827	64.8246	1.8742	0.03525	0.0809686
NONSUSG010479.1	1.44411	0.505806	-1.51352	0.0047	0.0146942
NONSUSG010838.1	1.27596	0.0377478	-5.07905	0.03445	0.0794992
NONSUSG011609.1	8.99852	1.04226	-3.10997	0.02375	0.058445
NONSUSG011807.1	2.37075	15.5849	2.71673	0.01235	0.033727
NONSUSG011839.1	8.64664	4.08263	-1.08264	0.05	0.107404
NONSUSG011913.1	1.97333	0.69023	-1.51548	0.02855	0.0680956
NONSUSG011988.1	6.09105	1.31721	-2.20921	0.01565	0.0412201
NONSUSG011989.1	3.23266	0.812953	-1.99148	0.01985	0.0503273
NONSUSG012147.1	4.59486	0.270052	-4.08871	0.00025	0.00109671
NONSUSG012291.1	1.98466	4.86966	1.29493	0.03595	0.0822687
NONSUSG012293.1	32.3514	15.5284	-1.05892	0.01585	0.0416606
NONSUSG012412.1	14.3863	5.88987	-1.28839	0.0413	0.0920714
NONSUSG012570.1	9.05421	2.5324	-1.83808	0.0003	0.00129314
NONSUSG012904.1	1.08857	3.1206	1.51939	0.01275	0.0346459
NONSUSG013002.1	1.07413	9.66406	3.16946	0.00185	0.00651602
NONSUSG013221.1	1.98398	0.82926	-1.2585	0.03435	0.0793141
NONSUSG013292.1	17.2842	0.372324	-5.53675	0.01915	0.0488589
NONSUSG013293.1	2.72368	7.9508	1.54554	0.01555	0.0409946
NONSUSG013365.1	0.852881	3.52141	2.04574	0.0241	0.0591607
NONSUSG013402.1	1.61509	0.485284	-1.73471	0.0383	0.0865951
NONSUSG013640.1	2.03287	0.628554	-1.69341	0.00835	0.0241277
NONSUSG014124.1	2.9258	0.32891	-3.15306	0.04775	0.10353
NONSUSG014322.1	2.69582	0.419246	-2.68486	0.00085	0.00328212
NONSUSG014493.1	0.226139	3.80607	4.07302	0.0001	0.000475329
NONSUSG014570.1	11.4579	4.96261	-1.20717	0.0495	0.10655
NONSUSG014719.1	3.39736	14.9828	2.14082	0.005	0.0155048
NONSUSG014790.1	2.95289	0.231468	-3.67324	0.0151	0.0400024
NONSUSG015231.1	0.8309	0.312947	-1.40876	0.02335	0.0576252
NONSUSG015313.1	1.14854	6.48311	2.49688	0.00215	0.00743277
NONSUSG015417.1	55.5604	22.0476	-1.33344	0.00045	0.00186115
NONSUSG015431.1	4.13356	1.25499	-1.71971	0.02105	0.0528499
NONSUSG015721.1	0.182495	3.41014	4.2239	0.00815	0.0236317
NONSUSG016022.1	1.43251	0.302698	-2.24259	0.03395	0.0785557
NONSUSG016104.1	1.00281	5.25498	2.38964	0.0045	0.0141493
NONSUSG016165.1	2.74161	1.10071	-1.31659	0.02295	0.0568038
NONSUSG016277.1	2.17488	0.629476	-1.78871	0.03845	0.086865
NONSUSG016330.1	0.785566	2.01717	1.36053	0.02395	0.0588573
NONSUSG016620.1	2.35228	0.362453	-2.6982	0.04665	0.101615
NONSUSG016706.1	7.74413	0.369142	-4.39086	0.04765	0.103357
NONSUSG016920.1	0.820902	9.17918	3.48308	0.0358	0.0819862
NONSUSG016951.1	2.14019	0.608954	-1.81333	0.0075	0.0219985
NONSUSG017119.1	15.4792	5.98062	-1.37197	0.0001	0.000475329
NONSUSG018359.1	23.955	6.42317	-1.89897	0.0431	0.0953079
NONSUSG018436.1	2.02347	0.40346	-2.32633	0.0152	0.0402226
NONSUSG018709.1	0.946788	0.125612	-2.91407	0.0129	0.0349876
XLOC_000117	2.18159	4.71559	1.11206	0.01355	0.0364842
XLOC_007853	1.04223	9.52612	3.19222	0.00025	0.00109671
XLOC_007918	4.25714	9.0232	1.08375	0.00595	0.0180212
XLOC_011596	3.51641	8.9946	1.35496	0.02035	0.0513782
XLOC_014031	1.29048	0.449909	-1.52021	0.04375	0.0964863
XLOC_014243	2.06757	0.449662	-2.20102	0.00045	0.00186115
XLOC_015330	1.36212	10.2383	2.91005	5e-05	0.000249533
XLOC_019397	1.00508	0.315683	-1.67077	0.0138	0.0370595
XLOC_023102	4.39156	9.7024	1.14361	0.003	0.00994383
XLOC_025186	38.0796	121.741	1.67673	5e-05	0.000249533
XLOC_025210	3.75465	1.73255	-1.11578	0.0476	0.103271
XLOC_025250	1.43632	0.621429	-1.20871	0.00855	0.0246287
XLOC_025461	2.53841	0.485368	-2.38677	5e-05	0.000249533
XLOC_025474	6.97549	2.56388	-1.44397	0.00215	0.00743277
XLOC_027000	1.2806	0.284477	-2.17044	0.01725	0.0447254
XLOC_027182	4.65984	10.1838	1.12793	0.02085	0.0524259
XLOC_038071	1.02072	0.368131	-1.4713	0.0162	0.0424315
XLOC_043223	4.49634	14.5157	1.69079	5e-05	0.000249533
XLOC_057941	0.149125	12.266	6.362	5e-05	0.000249533
XLOC_061551	17.2714	46.9887	1.44393	0.00165	0.0058891
XLOC_061682	1.81016	0.596605	-1.60127	0.01445	0.0385272
XLOC_062784	1.75044	5.17485	1.5638	0.0122	0.033379
XLOC_064779	11.783	25.0737	1.08947	0.0036	0.0116542
XLOC_064994	174.862	74.0119	-1.24039	0.0084	0.0242529
XLOC_065432	1.22767	11.2219	3.19232	5e-05	0.000249533
XLOC_068292	34.5142	16.7406	-1.04384	0.0018	0.00636073
XLOC_069626	0.279682	1.14781	2.03703	0.02505	0.0610981
XLOC_069899	43.5638	15.8963	-1.45444	5e-05	0.000249533
XLOC_077591	6.21678	0.770248	-3.01277	5e-05	0.000249533
XLOC_077622	1.02075	15.4149	3.91662	0.00095	0.00362551
XLOC_077882	0.390934	1.51885	1.95799	0.0491	0.105864
XLOC_078990	1233.19	2920.89	1.24402	0.00105	0.00396379
XLOC_079015	4.54012	22.5525	2.31249	0.0004	0.00167421
XLOC_081704	2.24084	0.532388	-2.07349	0.02025	0.05117
XLOC_085847	0.563812	1.25665	1.1563	0.01505	0.0398886
XLOC_087842	7.71268	3.02254	-1.35147	0.00935	0.026598
XLOC_088119	2.58687	1.12675	-1.19904	0.0061	0.0184124
XLOC_089815	5.4031	1.40306	-1.94521	5e-05	0.000249533
XLOC_090508	8.09945	2.92559	-1.4691	0.0026	0.0087762
XLOC_091666	3.63755	25.0405	2.78323	0.0059	0.0178907
XLOC_092973	12.3995	2.0035	-2.6297	0.01765	0.045609
XLOC_095380	1.38924	0.502068	-1.46834	0.00325	0.0106583
XLOC_096380	11.2054	2.01205	-2.47745	0.0013	0.0047803
XLOC_097188	0.793018	3.56819	2.16977	0.00305	0.0100869
XLOC_097762	3.85334	7.71658	1.00185	0.0069	0.0204682
XLOC_102926	12.3686	40.5628	1.71348	5e-05	0.000249533
XLOC_102940	7.35922	38.7295	2.39581	0.0006	0.002406
XLOC_106683	6.28064	17.8334	1.5056	5e-05	0.000249533
XLOC_107620	3.71179	9.92741	1.4193	5e-05	0.000249533
XLOC_108886	1.13325	2.65317	1.22726	0.01725	0.0447254
XLOC_109748	102.594	312.961	1.60904	5e-05	0.000249533
XLOC_109901	4.62907	12.5017	1.43333	5e-05	0.000249533
XLOC_109947	1.48105	4.37989	1.56427	0.0329	0.0765463
XLOC_112972	3.86238	1.4312	-1.43226	0.00645	0.0193184
XLOC_113005	2.66473	8.09227	1.60256	5e-05	0.000249533
XLOC_113286	6.25364	12.9332	1.04832	0.04105	0.0916118
XLOC_115363	0.268954	26.8583	6.64186	0.0084	0.0242529
XLOC_117271	1.58282	0.638704	-1.30927	0.00495	0.015371
XLOC_121618	2.6176	6.55217	1.32373	0.00145	0.00526151
XLOC_121702	2.93458	1.12588	-1.3821	0.03355	0.077798
XLOC_125225	0.110565	1.06374	3.26618	0.0453	0.0992256
XLOC_126324	9.74337	3.63069	-1.42418	0.0001	0.000475329
XLOC_128040	1.89916	0.835997	-1.18379	0.006	0.0181541
XLOC_128356	3.50526	16.1047	2.19989	0.00045	0.00186115
XLOC_128747	46.9108	132.3	1.49582	0.0067	0.0199631
XLOC_129213	3.63229	51.4788	3.82503	5e-05	0.000249533
XLOC_129292	404.445	175.687	-1.20293	0.02795	0.0669006
XLOC_134021	5527.3	47.322	-6.86792	5e-05	0.000249533
XLOC_134751	8.93426	2.92717	-1.60984	0.0259	0.0628223

## Sheet: Liver
Table S3. The DElncRNAs of liver between WT and ZBED6-/- pigs
Gene_ID	Liver_WT	Liver_KO	log2(fold-change)	nominal p-value	adjusted p-values
NONSUSG000038.1	1.78581	6.65809	1.89853	0.00725	0.0213635
NONSUSG000278.1	56.5623	26.9508	-1.06952	0.0061	0.0184124
NONSUSG000302.1	0.439046	1.12089	1.3522	0.02205	0.0549348
NONSUSG000426.1	5.66872	15.268	1.42941	0.0484	0.104649
NONSUSG000755.1	37.3177	11.1342	-1.74486	0.03085	0.0725945
NONSUSG000902.1	1.59514	0.182504	-3.12768	0.0485	0.104819
NONSUSG001098.1	0.26258	1.14372	2.1229	0.01	0.0281682
NONSUSG001399.1	4.57612	1.48527	-1.6234	0.0075	0.0219985
NONSUSG001498.1	1.01405	6.77271	2.73961	5e-05	0.000249533
NONSUSG001562.1	3.13898	0.283416	-3.4693	0.0408	0.0911499
NONSUSG001595.1	14.8372	3.39508	-2.12771	0.01535	0.0405549
NONSUSG001755.1	0.736881	5.00791	2.7647	0.00025	0.00109671
NONSUSG001815.1	14.2076	137.558	3.2753	0.00585	0.0177611
NONSUSG001876.1	0.976487	0.0953383	-3.35647	0.004	0.0127685
NONSUSG002097.1	0.891469	2.83959	1.67143	0.00705	0.0208535
NONSUSG002296.1	0.814339	3.17318	1.96223	0.01565	0.0412201
NONSUSG002351.1	9.0828	24.1451	1.41052	0.00045	0.00186115
NONSUSG002446.1	16.7092	44.3937	1.40971	0.0289	0.0687734
NONSUSG002823.1	3.76889	0.62288	-2.59711	0.028	0.0670005
NONSUSG003047.1	0.316908	1.10585	1.80302	0.03405	0.0787435
NONSUSG003157.1	13.8275	6.63898	-1.05851	0.04755	0.103184
NONSUSG003208.1	1.08635	2.78721	1.35934	0.01125	0.031155
NONSUSG003218.1	0.91138	2.39842	1.39596	0.0127	0.0345286
NONSUSG003240.1	56.1177	24.4045	-1.20131	0.0011	0.00412968
NONSUSG003246.1	31.5465	74.1398	1.23277	0.0054	0.0165775
NONSUSG003274.1	57.598	24.4021	-1.23902	0.0332	0.0771223
NONSUSG003291.1	0.359857	1.27603	1.82617	0.00325	0.0106583
NONSUSG003315.1	4.94096	1.37283	-1.84764	0.03355	0.077798
NONSUSG003715.1	3.4452	0.947429	-1.8625	0.0164	0.0428622
NONSUSG003728.1	27.1997	70.7935	1.38003	0.0143	0.0381892
NONSUSG003846.1	0.348555	1.227	1.81568	0.0179	0.0461636
NONSUSG004017.1	0.54158	8.7321	4.01108	0.0081	0.0235069
NONSUSG004082.1	7.98276	54.4522	2.77003	5e-05	0.000249533
NONSUSG004140.1	36.5858	0.817109	-5.48461	5e-05	0.000249533
NONSUSG004296.1	3.76181	0.690216	-2.44631	0.0219	0.0546242
NONSUSG004409.1	2.6388	7.53953	1.51459	0.0005	0.00204483
NONSUSG004565.1	0.795629	1.85105	1.21818	0.0204	0.0514865
NONSUSG004619.1	6.88192	15.4574	1.16741	0.0052	0.0160434
NONSUSG004651.1	0.430185	1.00949	1.2306	0.02165	0.0541061
NONSUSG004668.1	6.87364	14.356	1.06251	0.03245	0.0756902
NONSUSG004725.1	15.247	6.21874	-1.29383	0.03055	0.0720111
NONSUSG004833.1	3.71528	11.4979	1.62983	0.03815	0.0863247
NONSUSG004920.1	0.531567	1.79526	1.75587	0.0095	0.0269646
NONSUSG005218.1	36.1097	13.2483	-1.44658	0.01845	0.047363
NONSUSG005519.2	3.41655	7.9978	1.22706	0.04895	0.105605
NONSUSG005557.1	1.67971	0.475493	-1.82071	0.03645	0.0832106
NONSUSG005613.1	5.75106	17.4934	1.60491	0.0088	0.0252432
NONSUSG005730.1	1.2924	0.180893	-2.83684	0.02025	0.05117
NONSUSG005738.1	0.295456	0.97075	1.71616	0.04535	0.0993174
NONSUSG005749.1	0.636855	3.92027	2.62192	0.0006	0.002406
NONSUSG005875.1	0.223363	0.948314	2.08598	0.01225	0.0334919
NONSUSG005931.1	0.460462	1.1725	1.34844	0.02665	0.0643238
NONSUSG006058.1	0.227953	1.35156	2.56781	0.04375	0.0964863
NONSUSG006430.1	1.31733	6.2046	2.23572	0.04915	0.105947
NONSUSG006702.1	0.771101	1.77522	1.20301	0.04925	0.106118
NONSUSG006719.1	8.47106	2.93761	-1.5279	0.04415	0.0972078
NONSUSG007035.1	9.18522	4.4584	-1.04279	0.0052	0.0160434
NONSUSG007300.1	151.584	48.4284	-1.64619	0.0001	0.000475329
NONSUSG007304.1	0.601207	1.59337	1.40615	0.0437	0.0963944
NONSUSG007576.1	7.46128	18.4077	1.30281	0.00535	0.0164431
NONSUSG007770.1	0.285682	0.737188	1.36762	0.01515	0.0401155
NONSUSG007911.1	7.44914	2.12617	-1.80882	0.0061	0.0184124
NONSUSG008030.1	1.12061	3.59905	1.68333	0.02575	0.062518
NONSUSG008043.1	13.7731	3.79586	-1.85936	0.02765	0.0663155
NONSUSG008433.1	6.69543	1.58788	-2.07608	0.01695	0.044065
NONSUSG008486.1	0.399931	1.34016	1.74459	0.032	0.0748204
NONSUSG008493.1	5.26565	13.1557	1.32101	0.00735	0.0216182
NONSUSG008587.1	0.810438	2.47879	1.61286	0.03635	0.0830227
NONSUSG008639.1	2.52874	9.79331	1.95338	0.00465	0.0145582
NONSUSG008679.1	5.40187	2.20074	-1.29547	0.01655	0.0431897
NONSUSG008749.1	9.19823	2.16295	-2.08835	0.0042	0.0133222
NONSUSG008759.1	4.88469	27.4049	2.4881	0.00015	0.000689809
NONSUSG008880.1	7.18783	2.20587	-1.70421	0.01005	0.0282893
NONSUSG008944.1	10.8645	29.1745	1.42509	0.03305	0.0768388
NONSUSG009005.1	3.27419	8.21975	1.32796	0.01915	0.0488589
NONSUSG009265.1	7.88758	2.11335	-1.90005	0.0034	0.0110862
NONSUSG009349.1	1.84998	0.730201	-1.34115	0.0407	0.0909819
NONSUSG009376.1	0.509106	1.19273	1.22823	0.04775	0.10353
NONSUSG009539.1	6.49911	2.39784	-1.4385	0.02735	0.0657275
NONSUSG009548.1	4.41853	9.25951	1.06737	0.03665	0.0835344
NONSUSG009710.1	9.41574	1.85779	-2.34149	0.00685	0.0203414
NONSUSG009731.1	1.10958	80.6453	6.18351	0.0025	0.00848201
NONSUSG009810.1	175.128	85.0315	-1.04234	0.00765	0.0223742
NONSUSG009830.1	317.196	128.51	-1.3035	5e-05	0.000249533
NONSUSG009926.1	17.2356	2.91634	-2.56316	0.0007	0.0027613
NONSUSG009928.1	22.2499	8.26118	-1.42938	0.00025	0.00109671
NONSUSG010020.1	3.52901	1.2125	-1.54128	0.0337	0.0780836
NONSUSG010072.1	26.9042	5.33576	-2.33406	0.0371	0.0843996
NONSUSG010087.1	4.63102	1.76079	-1.39511	0.02675	0.06453
NONSUSG010167.1	4.63272	1.22213	-1.92246	0.02865	0.0682859
NONSUSG010207.1	6.40865	0.90247	-2.82807	0.03775	0.0855928
NONSUSG010365.1	19.3425	4.17907	-2.21052	0.00885	0.025366
NONSUSG010373.1	0.786225	2.42677	1.62602	0.0306	0.0721032
NONSUSG010650.1	3.80427	0.844803	-2.17093	0.0057	0.017371
NONSUSG010653.1	2.25464	14.1016	2.64488	0.0017	0.0060471
NONSUSG010813.1	20.8299	9.45904	-1.13889	0.0188	0.0481092
NONSUSG011008.1	0.169393	0.956012	2.49665	0.0022	0.00758392
NONSUSG011277.1	0.724359	37.8646	5.708	5e-05	0.000249533
NONSUSG011287.1	2.38366	6.33518	1.41021	0.0163	0.0426453
NONSUSG011324.1	8.11587	2.08031	-1.96395	0.01365	0.0367162
NONSUSG011358.1	6.91432	0.670742	-3.36576	0.00215	0.00743277
NONSUSG011467.1	23.9416	10.6506	-1.16859	0.02025	0.05117
NONSUSG011468.1	1.39953	0.437565	-1.67738	0.02825	0.0674949
NONSUSG011542.1	2.68377	0.391979	-2.77542	0.00015	0.000689809
NONSUSG011890.1	1.69129	0.485344	-1.80104	0.00795	0.0231337
NONSUSG011942.1	2.16558	0.436693	-2.31006	0.01115	0.0309191
NONSUSG011990.1	5.37488	1.71232	-1.65028	0.044	0.09694
NONSUSG012304.1	3.40008	1.31762	-1.36764	0.0243	0.0595741
NONSUSG012412.1	12.5238	3.80795	-1.71759	0.0219	0.0546242
NONSUSG012529.1	5.34804	32.334	2.59597	0.0332	0.0771223
NONSUSG012620.2	9.751	3.89654	-1.32336	0.03525	0.0809686
NONSUSG012697.1	13.6954	4.6237	-1.56657	0.0094	0.026717
NONSUSG012784.1	3.84216	8.07867	1.0722	0.0271	0.0652312
NONSUSG012841.1	1.4585	0.498749	-1.5481	0.0466	0.101524
NONSUSG013026.1	23.273	67.6482	1.5394	0.0394	0.0886338
NONSUSG013093.1	53.8723	139.337	1.37096	0.0428	0.0947699
NONSUSG013285.1	2.6109	0.37915	-2.78371	0.0012	0.00445713
NONSUSG013344.1	30.4841	11.6005	-1.39387	0.0152	0.0402226
NONSUSG013365.1	2.45943	9.28592	1.91672	0.02185	0.0545228
NONSUSG013417.1	4.67127	1.63592	-1.51371	0.04105	0.0916118
NONSUSG013443.1	333.567	917.076	1.45906	0.00285	0.00950962
NONSUSG013556.1	1.28421	0.406022	-1.66125	0.01815	0.0467083
NONSUSG013709.1	302.096	3.43838	-6.45713	0.0442	0.0973004
NONSUSG013842.1	19.0813	54.8617	1.52364	0.00015	0.000689809
NONSUSG013920.1	13.6889	5.55789	-1.3004	0.0179	0.0461636
NONSUSG013932.1	0.355678	1.09623	1.62391	0.02575	0.062518
NONSUSG014055.1	5.25635	1.71014	-1.61995	0.0069	0.0204682
NONSUSG014107.1	0.1479	6.53977	5.46655	0.0087	0.0249964
NONSUSG014126.1	0.981866	0.148435	-2.72569	0.00735	0.0216182
NONSUSG014225.1	32.8259	6.06707	-2.43576	0.0012	0.00445713
NONSUSG014231.1	155.228	57.0256	-1.44471	0.00225	0.00773651
NONSUSG014554.1	2.01275	0.888508	-1.17971	0.0385	0.086959
NONSUSG014556.1	3.96559	0.957246	-2.05057	0.0298	0.0705517
NONSUSG014645.1	0.360667	1.20633	1.74188	0.01915	0.0488589
NONSUSG014659.1	8.2725	3.15065	-1.39268	0.01075	0.0299693
NONSUSG014701.1	1.42655	8.59246	2.59055	0.0404	0.0904238
NONSUSG014719.1	17.5817	5.47587	-1.68292	0.00355	0.0115131
NONSUSG014733.1	10.4261	0.526573	-4.30743	0.01265	0.0344177
NONSUSG014868.1	18.8461	7.59788	-1.31059	0.00335	0.0109437
NONSUSG015105.1	10.8353	2.14495	-2.33673	0.0255	0.0620111
NONSUSG015237.1	5.51791	0.438875	-3.65224	0.00015	0.000689809
NONSUSG015422.1	1.3707	4.25601	1.63459	0.0291	0.0691653
NONSUSG015678.1	16.621	2.56123	-2.6981	5e-05	0.000249533
NONSUSG015745.1	0.573398	4.43453	2.95117	0.0193	0.0491818
NONSUSG015752.1	14.668	6.21572	-1.23868	0.0246	0.0601742
NONSUSG015943.1	0.169165	1.13163	2.7419	0.0247	0.0603763
NONSUSG016003.1	0.49442	7.69666	3.96042	0.0005	0.00204483
NONSUSG016025.1	1.91642	5.82022	1.60266	0.0091	0.0259799
NONSUSG016266.1	22.8953	6.51894	-1.81234	0.0054	0.0165775
NONSUSG016373.1	9.7432	27.6424	1.50442	0.0019	0.0066717
NONSUSG016379.1	4.69297	0.872208	-2.42776	0.01055	0.0294881
NONSUSG016408.1	21.0273	7.11957	-1.5624	0.0038	0.0122153
NONSUSG016544.1	1.97548	0.468498	-2.07609	0.0493	0.106206
NONSUSG016918.1	2.98466	0.601295	-2.31142	0.01905	0.0486494
NONSUSG017170.1	6.18178	1.50817	-2.03523	0.02055	0.0517938
NONSUSG018340.1	0.77983	4.91329	2.65546	0.00315	0.0103741
NONSUSG018385.1	1.34753	0.443391	-1.60367	0.00485	0.0151015
NONSUSG018388.1	9.53409	26.5515	1.47762	0.01455	0.0387522
NONSUSG018548.1	2.17998	0.888212	-1.29534	0.04205	0.0934207
NONSUSG018617.1	13.5156	6.44025	-1.06944	0.01995	0.0505378
NONSUSG018631.1	7.72573	2.57616	-1.58445	0.01165	0.0321017
XLOC_000939	3.49185	10.3165	1.56289	0.001	0.0037955
XLOC_001386	5.24337	10.8585	1.05026	0.0029	0.00965508
XLOC_001934	4.9408	34.0773	2.786	0.00065	0.0025845
XLOC_004542	7.08449	3.44432	-1.04045	0.02225	0.0553446
XLOC_005704	0.2468	1.11466	2.17519	0.02285	0.0566003
XLOC_008051	6.45029	1.76813	-1.86714	0.00305	0.0100869
XLOC_008071	1.49407	3.40438	1.18814	0.01295	0.0351022
XLOC_008128	2.11526	4.3856	1.05194	0.0466	0.101524
XLOC_008130	3.45438	8.19656	1.24659	0.04505	0.0987888
XLOC_008143	7.22739	2.1156	-1.7724	0.0382	0.0864118
XLOC_015000	2.4803	0.549845	-2.17342	0.02165	0.0541061
XLOC_015324	15.8653	34.8723	1.1362	0.00045	0.00186115
XLOC_017027	0.677524	1.83537	1.43773	0.01095	0.0304518
XLOC_019163	13.346	3.6036	-1.8889	0.00175	0.00620511
XLOC_020915	1.79437	0.538271	-1.73707	0.04855	0.104906
XLOC_020927	2.00075	7.82415	1.96739	5e-05	0.000249533
XLOC_021020	0.495219	1.30327	1.396	0.02185	0.0545228
XLOC_022858	0.0919353	1.5596	4.08441	0.0003	0.00129314
XLOC_023018	51.2125	20.4812	-1.3222	0.00465	0.0145582
XLOC_024869	1.29988	3.91674	1.59128	0.0006	0.002406
XLOC_025190	3.14044	1.32486	-1.24512	0.03675	0.0837239
XLOC_025374	5.51204	0.539729	-3.35228	0.0377	0.0855016
XLOC_025966	4.29068	11.3699	1.40594	0.0122	0.033379
XLOC_025967	9.50136	21.0552	1.14797	0.00125	0.0046192
XLOC_026133	33.5469	70.4287	1.06998	0.0042	0.0133222
XLOC_026447	3.24241	7.80371	1.26709	0.00085	0.00328212
XLOC_026685	1.2603	3.07637	1.28746	0.00365	0.0117943
XLOC_027000	1.11594	0.258285	-2.11122	0.03625	0.0828314
XLOC_029270	33.3821	86.4789	1.37327	0.0115	0.0317473
XLOC_031408	31.8847	10.274	-1.63386	5e-05	0.000249533
XLOC_033028	12.6931	32.2753	1.34638	0.00055	0.00222752
XLOC_033854	32.2267	1.11623	-4.85156	0.0351	0.0806968
XLOC_037953	12.6012	41.3112	1.71297	0.00015	0.000689809
XLOC_039049	4.28188	10.2326	1.25685	0.0006	0.002406
XLOC_039449	5.71319	12.2528	1.10074	0.00455	0.0142863
XLOC_044398	5.51494	1.00167	-2.46094	0.00435	0.0137357
XLOC_049317	3.03014	6.85478	1.17773	0.0366	0.0834445
XLOC_051499	3.57799	9.0978	1.34637	0.00085	0.00328212
XLOC_053217	0.889097	2.82112	1.66585	0.0253	0.0616072
XLOC_053321	1.57352	3.6334	1.20732	0.00775	0.0226278
XLOC_053342	2.99793	1.1752	-1.35106	0.0107	0.02985
XLOC_053392	0.86113	2.12563	1.30359	0.0046	0.0144207
XLOC_053808	6.684	2.8033	-1.25359	0.0018	0.00636073
XLOC_055621	11.6704	29.0827	1.3173	0.0133	0.0359072
XLOC_058756	1.31713	0.252924	-2.38063	0.0155	0.0408817
XLOC_058982	4.50685	9.35304	1.05331	0.0019	0.0066717
XLOC_059441	2.05418	0.722737	-1.50702	0.01155	0.0318653
XLOC_059845	1.07561	3.14417	1.54752	5e-05	0.000249533
XLOC_060253	3.2219	9.84485	1.61146	5e-05	0.000249533
XLOC_060837	2.89078	7.25492	1.3275	0.0004	0.00167421
XLOC_061312	4.36241	0.339483	-3.68371	5e-05	0.000249533
XLOC_061551	13.7256	4.8363	-1.50489	0.0031	0.0102309
XLOC_062484	10.9809	5.35245	-1.03673	0.0059	0.0178907
XLOC_064514	9.44706	2.9921	-1.65871	0.02095	0.0526342
XLOC_064752	0.493069	2.9829	2.59686	0.04515	0.0989619
XLOC_064764	0.378902	2.49054	2.71657	5e-05	0.000249533
XLOC_064805	4.65195	2.30103	-1.01556	0.027	0.0650332
XLOC_065108	2.07156	4.25172	1.03733	0.00315	0.0103741
XLOC_065432	2.37008	11.9864	2.33839	0.00015	0.000689809
XLOC_065712	1.72	5.55313	1.69089	0.0013	0.0047803
XLOC_066091	170.913	3.64735	-5.55027	0.04565	0.0998221
XLOC_067413	3.73786	13.3873	1.84058	0.00025	0.00109671
XLOC_067826	31.1657	12.1864	-1.35468	0.0001	0.000475329
XLOC_068196	0.345115	1.23949	1.8446	0.00095	0.00362551
XLOC_069403	722.32	310.673	-1.21724	0.00675	0.020091
XLOC_069406	5.72712	0.444945	-3.68611	0.02135	0.0534779
XLOC_069610	1.56827	10.7963	2.78329	5e-05	0.000249533
XLOC_069620	6.37652	12.7577	1.00053	0.00785	0.0228823
XLOC_069753	1.90786	5.31493	1.47809	0.00015	0.000689809
XLOC_070681	3.55412	8.37132	1.23596	0.0332	0.0771223
XLOC_071134	2.40265	0.966455	-1.31385	0.019	0.0485406
XLOC_071276	285.259	105.476	-1.43536	5e-05	0.000249533
XLOC_071426	2.68659	6.45334	1.26427	0.0025	0.00848201
XLOC_071458	4.55183	12.7786	1.48922	5e-05	0.000249533
XLOC_072757	3.16453	1.49209	-1.08466	0.03905	0.0879813
XLOC_073350	8.4905	3.42874	-1.30817	0.0204	0.0514865
XLOC_073395	9.28163	21.4916	1.21132	0.0002	0.000896707
XLOC_073746	0.856889	2.22287	1.37524	0.00075	0.00293687
XLOC_074192	1.24102	3.54952	1.5161	0.0158	0.0415529
XLOC_074944	2.29469	5.44815	1.24747	0.00095	0.00362551
XLOC_077322	0.237471	2.52448	3.41017	0.00445	0.0140102
XLOC_077714	9.94944	20.1744	1.01984	0.00485	0.0151015
XLOC_077831	1.27125	2.6765	1.0741	0.0224	0.0556614
XLOC_078187	0.886879	2.63824	1.57277	0.0233	0.0575228
XLOC_078487	4.4559	8.92923	1.00282	0.002	0.00697788
XLOC_078852	4.0867	1.71809	-1.25013	0.03245	0.0756902
XLOC_078856	2.36159	1.01101	-1.22397	0.0193	0.0491818
XLOC_080652	82.0975	17.945	-2.19376	5e-05	0.000249533
XLOC_085216	1.77442	5.12561	1.53038	0.0006	0.002406
XLOC_085847	7.02068	14.7927	1.0752	0.0018	0.00636073
XLOC_085950	0.0998008	1.57556	3.98067	0.03095	0.0727934
XLOC_089464	13.707	34.054	1.31291	0.0001	0.000475329
XLOC_091275	1.15003	2.45232	1.09247	0.022	0.0548332
XLOC_092645	27.3039	1.33845	-4.35047	0.01855	0.0475769
XLOC_093760	1.83361	0.912727	-1.00643	0.0372	0.0845855
XLOC_094460	0.748102	3.26486	2.12571	0.00095	0.00362551
XLOC_095966	10491.1	23022.4	1.13387	0.0466	0.101524
XLOC_096851	2.16659	4.58213	1.08059	0.0411	0.0916958
XLOC_097197	1.97943	4.70648	1.24956	0.00245	0.00833389
XLOC_097762	0.909439	3.7232	2.03349	5e-05	0.000249533
XLOC_101423	14.425	34.9502	1.27673	0.0001	0.000475329
XLOC_102762	1.4261	3.12629	1.13238	0.01495	0.0396608
XLOC_102947	11.9988	24.6025	1.03592	0.00095	0.00362551
XLOC_103149	0.420321	3.77608	3.16733	5e-05	0.000249533
XLOC_103170	3.23774	7.10557	1.13396	0.00045	0.00186115
XLOC_104044	3.89876	1.53214	-1.34747	0.0494	0.106368
XLOC_105830	0.713539	0.0583661	-3.61179	0.0239	0.0587526
XLOC_106683	10.8807	33.1881	1.6089	5e-05	0.000249533
XLOC_106803	2.40443	0.500377	-2.26461	0.00375	0.0120765
XLOC_108886	10.8001	4.14487	-1.38165	0.00895	0.0256152
XLOC_111421	0.139582	1.52599	3.45056	5e-05	0.000249533
XLOC_112062	1.95925	0.856495	-1.19378	0.04515	0.0989619
XLOC_112478	1.80234	0.577304	-1.64247	0.0063	0.0189299
XLOC_115351	4.35394	11.157	1.35755	0.0016	0.0057352
XLOC_115363	0.206541	4.44211	4.42674	0.0115	0.0317473
XLOC_115509	2.93844	15.0289	2.35462	0.0001	0.000475329
XLOC_116947	0.253707	1.13552	2.16211	0.02675	0.06453
XLOC_117271	16.2173	1.45422	-3.47922	5e-05	0.000249533
XLOC_117903	1.15824	5.00145	2.11041	0.00015	0.000689809
XLOC_120100	12.5508	3.50432	-1.84057	0.01395	0.0373981
XLOC_120637	5841.59	149.149	-5.29153	5e-05	0.000249533
XLOC_123895	2.79972	5.6071	1.00197	0.03295	0.076641
XLOC_124694	1545	35.7593	-5.43314	0.0089	0.0254896
XLOC_124851	65.9537	220.04	1.73824	5e-05	0.000249533
XLOC_125225	0.597422	7.79742	3.70618	5e-05	0.000249533
XLOC_125732	1.51731	0.281606	-2.42977	0.01175	0.0323325
XLOC_128066	1.40982	3.70971	1.39579	0.00055	0.00222752
XLOC_129213	171.177	408.235	1.25391	0.01165	0.0321017
XLOC_129272	19.975	8.13238	-1.29644	0.01285	0.0348748
XLOC_130024	0.926565	2.6196	1.49938	0.0036	0.0116542
XLOC_130531	1.36451	0.387426	-1.81639	0.00055	0.00222752
XLOC_130822	5.17223	21.4246	2.05041	0.00855	0.0246287
XLOC_134021	3419.35	76.9631	-5.47341	5e-05	0.000249533
XLOC_135751	1.74661	4.12448	1.23966	0.00025	0.00109671

## Sheet: Spleen
Table S3. The DElncRNAs of spleen between WT and ZBED6-/- pigs
Gene_ID	Spleen_WT	Spleen_KO	log2(fold-change)	nominal p-value	adjusted p-values
NONSUSG002446.1	31.4286	171.82	2.45075	5e-05	0.000249533
NONSUSG004057.1	0.0382738	9.28735	7.92277	5e-05	0.000249533
NONSUSG013365.1	19.123	114.187	2.57802	5e-05	0.000249533
XLOC_064953	0.544105	349107	19.2914	5e-05	0.000249533
XLOC_084320	6.03534	15.9342	1.40062	5e-05	0.000249533
XLOC_084463	6.58642	1.22867	-2.4224	5e-05	0.000249533
XLOC_113021	0.743948	527.559	9.46991	5e-05	0.000249533
XLOC_120637	1870.74	21.3394	-6.45395	5e-05	0.000249533
XLOC_129043	42.0046	12.5493	-1.74294	5e-05	0.000249533
XLOC_134021	516.182	5.90857	-6.44893	5e-05	0.000249533
NONSUSG011277.1	0.229383	7.31297	4.99463	0.00015	0.000689809
XLOC_063394	7.86008	34.5422	2.13575	0.00015	0.000689809
XLOC_027227	17.5003	44.7912	1.35583	0.00025	0.00109671
NONSUSG002560.1	7.15765	0.522262	-3.77664	0.0006	0.002406
NONSUSG010022.1	7.30633	0.499377	-3.87095	0.00065	0.0025845
NONSUSG003461.1	10.09	4.21259	-1.26014	0.0007	0.0027613
XLOC_108618	0.392707	5.21965	3.73243	0.0009	0.0034556
NONSUSG013321.1	9.26335	0.309802	-4.90211	0.001	0.0037955
XLOC_097160	8.71701	27.0905	1.63588	0.00115	0.00429387
XLOC_115363	61.617	141.185	1.19619	0.00115	0.00429387
XLOC_023102	7.64813	17.0078	1.15301	0.0013	0.0047803
XLOC_039541	90.9547	192.212	1.07948	0.00135	0.00494025
XLOC_065432	0.829932	4.83532	2.54255	0.0014	0.00510097
XLOC_130024	51.5677	121.612	1.23774	0.0014	0.00510097
NONSUSG001562.1	5.65226	0.86856	-2.70213	0.0015	0.00542123
NONSUSG017119.1	16.6958	7.75939	-1.10547	0.00155	0.00557865
XLOC_130822	2.27899	9.29643	2.02828	0.0017	0.0060471
XLOC_025186	16.1647	38.8208	1.26398	0.0019	0.0066717
XLOC_053321	11.6418	5.06316	-1.20121	0.0019	0.0066717
NONSUSG003388.1	22.6102	57.4326	1.34489	0.00195	0.00682644
XLOC_024864	1.64598	0.59022	-1.47962	0.00205	0.00712959
XLOC_025457	0.575455	2.2629	1.97539	0.00205	0.00712959
XLOC_111421	1.48511	3.88299	1.3866	0.0026	0.0087762
NONSUSG007583.1	1.19747	8.75205	2.86963	0.00285	0.00950962
NONSUSG003246.1	4.66105	15.9911	1.77854	0.0029	0.00965508
XLOC_117903	0.663241	3.28688	2.30911	0.00295	0.00979943
NONSUSG007518.1	56.2035	26.977	-1.05893	0.0035	0.0113713
XLOC_095966	10.3477	22.9252	1.14762	0.0036	0.0116542
NONSUSG010818.1	7.42491	3.10656	-1.25706	0.00405	0.012907
XLOC_112071	6.88063	0.876267	-2.9731	0.00475	0.0148303
NONSUSG007517.1	5.69992	18.8461	1.72525	0.00505	0.0156392
NONSUSG014790.1	11.1283	1.21784	-3.19183	0.00575	0.0175009
NONSUSG016330.1	2.10072	5.84138	1.47542	0.00585	0.0177611
NONSUSG015687.1	2.92474	0.138576	-4.39956	0.0064	0.0191931
XLOC_033083	8.65469	17.4518	1.01182	0.0067	0.0199631
NONSUSG012381.1	3.38537	1.24136	-1.44739	0.00685	0.0203414
XLOC_065897	1.69926	0.708711	-1.26164	0.0069	0.0204682
XLOC_078852	0.615456	2.04074	1.72936	0.0072	0.0212377
NONSUSG008318.1	5.34404	15.2843	1.51605	0.0076	0.0222492
NONSUSG000280.1	1.74243	0.190136	-3.19599	0.00815	0.0236317
XLOC_110296	1.37189	0.533928	-1.36145	0.0087	0.0249964
NONSUSG007265.1	4.79184	0.774442	-2.62935	0.00875	0.0251185
XLOC_045647	2.01683	0.145455	-3.79344	0.00885	0.025366
XLOC_025210	6.83255	2.81548	-1.27904	0.00905	0.0258565
NONSUSG009325.1	1.24334	0.428271	-1.53763	0.00965	0.0273268
XLOC_039681	1.51689	0.256783	-2.5625	0.00965	0.0273268
NONSUSG014507.1	0.616697	1.53428	1.31493	0.0108	0.0300854
NONSUSG002408.1	0.965805	2.68507	1.47516	0.01105	0.0306903
XLOC_018485	0.14218	1.1811	3.05434	0.01135	0.0313941
XLOC_045646	3.4117	1.63409	-1.062	0.01135	0.0313941
XLOC_089510	0.971266	0.0805526	-3.59186	0.01215	0.0332645
XLOC_046649	0.745281	4.74764	2.67135	0.0124	0.0338437
NONSUSG014072.1	22.7686	89.9185	1.98157	0.0129	0.0349876
NONSUSG001622.1	0.287942	1.38717	2.2683	0.013	0.0352142
NONSUSG004140.1	2.94626	0.155547	-4.24346	0.0132	0.0356777
NONSUSG011057.1	5.56448	1.556	-1.8384	0.0134	0.0361358
NONSUSG008030.1	2.99702	8.78239	1.55108	0.01345	0.0362515
NONSUSG007621.1	2.26161	0.26916	-3.07081	0.01365	0.0367162
NONSUSG004540.1	7.57606	2.15027	-1.81693	0.0138	0.0370595
NONSUSG014354.1	0.742827	60.9132	6.35759	0.0145	0.0386375
NONSUSG005744.1	3.10859	0.274248	-3.50271	0.0151	0.0400024
NONSUSG018294.1	1.50292	5.26255	1.80799	0.0159	0.0417736
NONSUSG010072.1	2.69798	0.970118	-1.47565	0.0161	0.0422151
NONSUSG009938.1	1.46148	3.31655	1.18226	0.0178	0.045942
NONSUSG008775.1	6.08069	1.87123	-1.70024	0.0179	0.0461636
NONSUSG006937.1	2.40388	0.571453	-2.07266	0.01805	0.0464857
NONSUSG003877.1	1.87163	0.403649	-2.21312	0.01855	0.0475769
NONSUSG007948.1	0.668613	2.13799	1.67702	0.01855	0.0475769
NONSUSG002356.1	1.62571	0.792248	-1.03705	0.01875	0.0480014
NONSUSG009750.1	0.949561	3.03176	1.67482	0.01875	0.0480014
NONSUSG010084.1	3.73323	0.79599	-2.2296	0.0189	0.04832
NONSUSG014303.1	3.17629	1.20353	-1.40007	0.0193	0.0491818
NONSUSG000756.1	2.3596	6.90451	1.549	0.01995	0.0505378
XLOC_021123	1.80771	0.317865	-2.50767	0.0209	0.0525312
NONSUSG000703.1	0.978077	3.89337	1.993	0.02145	0.0536902
NONSUSG014232.1	3.64785	0.15293	-4.57611	0.0216	0.0540009
NONSUSG002606.1	0.378036	1.08635	1.52289	0.022	0.0548332
XLOC_067092	1.37422	0.19576	-2.81145	0.023	0.05691
NONSUSG007365.1	2.02374	19.419	3.26237	0.02395	0.0588573
NONSUSG010699.1	0.405785	1.35189	1.73618	0.0243	0.0595741
XLOC_124694	301.614	8.62373	-5.12825	0.0254	0.0618122
NONSUSG004910.1	1.51923	0.75078	-1.01687	0.0257	0.062418
XLOC_118305	1.62658	3.40837	1.06724	0.02665	0.0643238
NONSUSG015197.1	3.23575	6.96951	1.10696	0.0277	0.0664081
XLOC_079015	2.78321	6.77423	1.28331	0.02875	0.0684866
NONSUSG012602.1	1.7493	4.39481	1.32902	0.02885	0.0686807
NONSUSG005136.1	1.72073	0.531621	-1.69455	0.02905	0.0690686
NONSUSG004876.1	0.0918797	1.46981	3.99974	0.03045	0.0718252
NONSUSG007974.1	5.53502	1.81325	-1.61001	0.03045	0.0718252
NONSUSG014291.1	1.35496	0.441434	-1.61798	0.0307	0.0722958
NONSUSG003448.1	1.10412	4.16022	1.91376	0.03075	0.0723957
NONSUSG014719.1	1.25027	4.32933	1.7919	0.03085	0.0725945
NONSUSG003510.1	0.644416	3.20312	2.31341	0.03115	0.0731617
XLOC_083329	3.96784	1.12804	-1.81453	0.03115	0.0731617
NONSUSG011368.1	20.746	8.29566	-1.3224	0.0313	0.0734575
NONSUSG015124.1	2.65255	0.209486	-3.66246	0.03245	0.0756902
XLOC_097532	4.83621	9.68705	1.00218	0.03255	0.0758649
XLOC_098341	1.17022	0.139241	-3.07112	0.0328	0.0763508
NONSUSG016951.1	1.51838	0.561755	-1.43452	0.0335	0.0776989
NONSUSG003201.1	1.1001	0.125	-3.13763	0.0343	0.0792175
XLOC_099452	3.63203	0.896435	-2.01851	0.03525	0.0809686
XLOC_133453	24.5978	10.5785	-1.21739	0.0356	0.0816168
NONSUSG003364.1	0.851511	0.28178	-1.59545	0.03565	0.0817074
NONSUSG012121.1	2.85382	0.599721	-2.25053	0.0364	0.0831151
XLOC_011559	1.16188	0.248168	-2.22707	0.0368	0.0838163
XLOC_018489	8.66966	2.43248	-1.83354	0.03725	0.0846822
NONSUSG008806.1	21.6375	9.31138	-1.21646	0.0373	0.0847811
NONSUSG017179.1	1.34591	0.445842	-1.59397	0.0387	0.0873366
NONSUSG016003.1	4.26283	0.54931	-2.95612	0.0397	0.0891866
NONSUSG005069.1	6.85062	1.7477	-1.97078	0.0398	0.0893732
NONSUSG013337.1	1.44994	0.53507	-1.43819	0.0429	0.0949476
NONSUSG015779.1	3.39231	1.24353	-1.44783	0.04415	0.0972078
NONSUSG011954.1	3.12209	0.680821	-2.19717	0.04465	0.0980832
XLOC_131798	42.8574	11.0042	-1.96149	0.0455	0.0995625
NONSUSG008944.1	48.1904	22.2279	-1.11637	0.0465	0.101347
NONSUSG012446.1	0.845357	0.0792011	-3.41597	0.04815	0.104235
NONSUSG014015.1	2.47131	5.12482	1.05222	0.05	0.107404

## Sheet: Lung
Table S3. The DElncRNAs of lung between WT and ZBED6-/- pigs
Gene_ID	Lung_WT	Lung_KO	log2(fold-change)	nominal p-value	adjusted p-values
NONSUSG000065.1	1.72029	7.92685	2.20409	0.01695	0.044065
NONSUSG000117.1	2.27446	0.687758	-1.72555	0.00825	0.0238808
NONSUSG000683.1	0.885764	0.0981377	-3.17404	0.032	0.0748204
NONSUSG000764.1	2.5634	0.382656	-2.74394	0.01725	0.0447254
NONSUSG001050.1	32.0156	229.428	2.8412	0.04585	0.100193
NONSUSG001742.2	3.72634	1.16622	-1.67593	0.03955	0.08891
NONSUSG002089.1	33.9754	11.0011	-1.62684	0.0102	0.0286485
NONSUSG002145.1	0.482473	3.49186	2.85548	0.0396	0.0890008
NONSUSG002197.1	1.04674	0.269365	-1.95827	0.0262	0.0634372
NONSUSG002245.1	0.276179	1.10434	1.99951	0.01465	0.038977
NONSUSG002829.1	0.267263	1.80087	2.75236	0.013	0.0352142
NONSUSG002932.1	9.1026	1.67032	-2.44615	0.0292	0.0693641
NONSUSG002933.1	6.69262	1.8302	-1.87057	0.00215	0.00743277
NONSUSG003106.1	21.828	3.71132	-2.55617	5e-05	0.000249533
NONSUSG003165.1	4.22852	1.82198	-1.21465	0.0365	0.0832651
NONSUSG003201.1	0.548392	6.23847	3.50791	0.0358	0.0819862
NONSUSG003222.1	1.51248	0.341203	-2.14822	0.00655	0.0195783
NONSUSG003246.1	1.43392	7.3721	2.36211	0.01315	0.0355618
NONSUSG003248.1	23.2302	9.97736	-1.21927	0.0117	0.0322164
NONSUSG003291.1	2.97262	0.871919	-1.76947	0.00815	0.0236317
NONSUSG003388.1	20.7349	56.7909	1.4536	0.00125	0.0046192
NONSUSG003511.1	0.374878	1.29947	1.79343	0.01435	0.0383033
NONSUSG003982.1	13.785	0.114433	-6.91245	0.00035	0.00148547
NONSUSG004017.1	4.0315	73.7418	4.19309	0.0001	0.000475329
NONSUSG004023.1	1.47165	0.23683	-2.63551	0.0009	0.0034556
NONSUSG004024.1	2.77379	0.485941	-2.513	0.04485	0.0984345
NONSUSG004057.1	0.810354	6.17792	2.9305	0.00205	0.00712959
NONSUSG004103.1	0.442662	1.1094	1.3255	0.02355	0.0580329
NONSUSG004296.1	11.1483	3.41754	-1.70579	0.00565	0.0172388
NONSUSG004359.1	1.67288	0.490884	-1.76888	0.0458	0.100097
NONSUSG004855.1	11.2197	5.39512	-1.05631	0.00475	0.0148303
NONSUSG005224.1	1.18053	0.257293	-2.19795	0.03375	0.078169
NONSUSG005416.1	6.87537	1.04418	-2.71907	0.00075	0.00293687
NONSUSG005422.1	10.3964	1.53832	-2.75665	0.03255	0.0758649
NONSUSG005519.2	1.84201	4.60273	1.32121	0.03595	0.0822687
NONSUSG005643.1	11.7614	1.83285	-2.68191	0.02905	0.0690686
NONSUSG005730.1	1.03987	0.18612	-2.4821	0.02145	0.0536902
NONSUSG005904.1	2.46171	0.466773	-2.39887	0.0477	0.103449
NONSUSG005986.1	3.94257	1.01038	-1.96424	0.02845	0.0678924
NONSUSG006160.1	6.8226	1.39469	-2.29038	0.0025	0.00848201
NONSUSG006580.1	44.7544	20.1432	-1.15174	0.00375	0.0120765
NONSUSG006749.1	1.94757	0.0801475	-4.60287	0.00215	0.00743277
NONSUSG006836.1	232.226	30.096	-2.94789	0.0039	0.0124919
NONSUSG007127.1	3.84593	1.55602	-1.30547	0.0189	0.04832
NONSUSG007238.1	21.365	6.46955	-1.72352	0.0154	0.0406627
NONSUSG007261.1	1.2816	0.308601	-2.05413	0.04035	0.0903318
NONSUSG007265.1	5.16777	0.90885	-2.50743	0.0005	0.00204483
NONSUSG007365.1	0.0587515	1.98515	5.07848	0.0298	0.0705517
NONSUSG007394.1	9.27825	1.55538	-2.57658	0.02875	0.0684866
NONSUSG007518.1	6.00056	2.02992	-1.56367	0.0106	0.0296076
NONSUSG007555.1	24.1131	11.7635	-1.0355	0.02535	0.0617084
NONSUSG007833.1	4.44544	1.42183	-1.64458	0.01195	0.0328009
NONSUSG007895.1	39.9831	19.6379	-1.02575	0.0167	0.0435215
NONSUSG008181.1	1.14045	0.344286	-1.72792	0.023	0.05691
NONSUSG008184.1	1.34542	0.374573	-1.84473	0.012	0.0329175
NONSUSG008777.1	6.71244	0.945421	-2.82781	0.0064	0.0191931
NONSUSG009481.1	0.961708	0.279368	-1.78343	0.0455	0.0995625
NONSUSG009540.1	2.17682	0.572214	-1.9276	0.00205	0.00712959
NONSUSG009548.1	2.63073	0.305625	-3.10563	0.0218	0.0544227
NONSUSG009785.1	1.9666	0.120556	-4.02793	0.0026	0.0087762
NONSUSG009797.1	241.858	72.6258	-1.73561	0.0006	0.002406
NONSUSG009810.1	35.847	11.6126	-1.62616	0.002	0.00697788
NONSUSG009926.1	4.26171	0.660982	-2.68875	0.00325	0.0106583
NONSUSG009947.1	2.27556	0.905043	-1.33016	0.01395	0.0373981
NONSUSG009948.1	5.71344	0.688049	-3.05378	0.00765	0.0223742
NONSUSG009949.1	4.88689	1.75004	-1.48153	0.01565	0.0412201
NONSUSG010022.1	4.97507	0.821419	-2.59853	0.0043	0.0135993
NONSUSG010055.1	38.2832	0.578979	-6.04706	0.0023	0.00788572
NONSUSG010119.1	2.36803	0.533871	-2.14912	0.0125	0.0340729
NONSUSG010370.1	13.9565	1.4137	-3.3034	5e-05	0.000249533
NONSUSG010504.1	15.137	67.1107	2.14846	0.04375	0.0964863
NONSUSG010508.1	0.05725	9.20399	7.32884	0.00465	0.0145582
NONSUSG010515.1	10.4648	31.132	1.57286	0.03625	0.0828314
NONSUSG010653.1	0.823095	3.53768	2.10367	0.0109	0.030328
NONSUSG010797.1	1.34219	4.1456	1.62699	0.0265	0.0640347
NONSUSG011277.1	0.286443	5.58225	4.28453	0.0053	0.0163084
NONSUSG011613.1	5.44448	0.828317	-2.71654	0.01445	0.0385272
NONSUSG011658.1	14.7571	5.70127	-1.37205	0.03	0.0709398
NONSUSG011661.1	28.75	11.8568	-1.27785	0.0269	0.0648297
NONSUSG011710.1	11.7988	3.85151	-1.61515	0.008	0.023257
NONSUSG012042.1	2.24889	0.829986	-1.43805	0.0207	0.0521099
NONSUSG012121.1	26.9977	2.19734	-3.619	0.00025	0.00109671
NONSUSG012573.1	25.5411	11.2044	-1.18875	0.00545	0.0167118
NONSUSG012618.1	219.155	68.615	-1.67536	0.0061	0.0184124
NONSUSG012697.1	5.48957	1.33073	-2.04448	0.00775	0.0226278
NONSUSG012705.1	29.6027	8.86565	-1.73943	0.00185	0.00651602
NONSUSG012749.1	3.98054	1.71393	-1.21565	0.0454	0.0993947
NONSUSG012790.1	1.32967	0.634821	-1.06665	0.0203	0.0512744
NONSUSG012819.1	12.4565	35.3121	1.50326	0.0383	0.0865951
NONSUSG012842.1	2.4938	0.772877	-1.69003	0.0297	0.0703507
NONSUSG013059.1	30.2253	324.37	3.42381	0.0272	0.06543
NONSUSG013124.1	16.9963	1.38467	-3.61761	0.00075	0.00293687
NONSUSG013240.1	14.3496	1.79928	-2.99552	0.0018	0.00636073
NONSUSG013293.1	17.1177	5.82052	-1.55627	0.00945	0.026841
NONSUSG013338.1	10.3257	0.778528	-3.72934	0.02205	0.0549348
NONSUSG013359.1	43.9004	11.2921	-1.95892	0.00285	0.00950962
NONSUSG013365.1	11.287	76.3396	2.75777	5e-05	0.000249533
NONSUSG013577.1	19.0833	2.63382	-2.85709	0.0032	0.0105152
NONSUSG013731.1	8.94054	3.43648	-1.37943	0.00505	0.0156392
NONSUSG013915.1	3.93954	0.762401	-2.3694	0.0184	0.047251
NONSUSG014227.1	3.58477	1.33401	-1.42612	0.039	0.0878946
NONSUSG014236.1	3.99291	1.09926	-1.86091	0.00315	0.0103741
NONSUSG014267.1	2.18841	0.609642	-1.84385	0.0187	0.0478932
NONSUSG014290.1	3.28475	1.07597	-1.61015	0.01655	0.0431897
NONSUSG014507.1	1.42619	2.94771	1.04743	0.0136	0.0365973
NONSUSG014719.1	25.1737	2.07961	-3.59753	5e-05	0.000249533
NONSUSG014730.1	147.426	41.2873	-1.83622	5e-05	0.000249533
NONSUSG014733.1	11.0681	0.323723	-5.0955	0.0041	0.013046
NONSUSG014737.1	2.01357	0.578389	-1.79964	0.02005	0.0507486
NONSUSG014756.1	5.55381	0.733772	-2.92008	0.0148	0.0393168
NONSUSG015193.1	32.9379	7.74897	-2.08767	5e-05	0.000249533
NONSUSG015231.1	1.21629	0.37722	-1.68901	0.00655	0.0195783
NONSUSG016031.1	5.20339	0.431863	-3.59081	0.011	0.0305722
NONSUSG016104.1	0.463157	2.27481	2.29617	0.02135	0.0534779
NONSUSG016286.1	0.352973	1.18945	1.75267	0.01705	0.0442867
NONSUSG016379.1	2.5483	0.512278	-2.31454	0.0256	0.0622158
NONSUSG016387.1	0.570194	3.47568	2.60777	0.00515	0.0159084
NONSUSG016499.1	2.4573	0.588111	-2.06292	0.0448	0.0983485
NONSUSG016884.1	11.1564	3.96361	-1.49299	0.0187	0.0478932
NONSUSG016951.1	1.09271	0.379865	-1.52435	0.0206	0.0518951
NONSUSG018269.1	14.9578	6.3611	-1.23355	0.04085	0.0912426
NONSUSG018828.1	1.34467	0.123802	-3.44115	0.026	0.0630308
XLOC_011196	9.55977	2.22961	-2.10018	0.002	0.00697788
XLOC_020467	1.71307	0.327308	-2.38786	0.0154	0.0406627
XLOC_020920	0.76779	0.048728	-3.97789	0.0481	0.104149
XLOC_021552	1.03029	0.0829875	-3.63402	0.0418	0.0929707
XLOC_023008	261.977	82.5027	-1.66693	0.00215	0.00743277
XLOC_024983	1.42917	0.267693	-2.41653	0.03485	0.0802456
XLOC_025171	435.615	209.845	-1.05373	0.00265	0.00892319
XLOC_025190	3.96864	1.61871	-1.2938	0.04025	0.0901609
XLOC_025457	72.8348	20.2454	-1.84703	5e-05	0.000249533
XLOC_026101	2.21143	0.261858	-3.07812	0.00195	0.00682644
XLOC_026938	5.32192	1.93857	-1.45695	0.0332	0.0771223
XLOC_027182	58.8866	15.1543	-1.95822	5e-05	0.000249533
XLOC_028321	3.7357	0.893868	-2.06324	0.03235	0.0754879
XLOC_032155	2.80947	6.17959	1.13721	0.01395	0.0373981
XLOC_032656	59.843	29.4554	-1.02265	0.0242	0.0593676
XLOC_033045	39.6068	14.9928	-1.40148	5e-05	0.000249533
XLOC_039541	313.377	101.812	-1.62199	5e-05	0.000249533
XLOC_042121	26.1534	5.85747	-2.15865	5e-05	0.000249533
XLOC_043766	61.7235	27.6659	-1.15771	0.00635	0.0190616
XLOC_045616	2.15228	0.996602	-1.11078	0.0464	0.101163
XLOC_045646	5.49013	2.1704	-1.33888	0.00055	0.00222752
XLOC_049722	2.54451	0.974319	-1.38493	0.02465	0.0602757
XLOC_052926	69.2178	29.9017	-1.21091	0.0022	0.00758392
XLOC_053383	3.43954	0.833678	-2.04465	0.0112	0.0310394
XLOC_061551	33.7703	6.55478	-2.36514	5e-05	0.000249533
XLOC_063393	209.16	95.1118	-1.13691	0.00865	0.0248715
XLOC_063394	24.872	9.31338	-1.41714	0.0091	0.0259799
XLOC_064779	340.53	90.2699	-1.91546	5e-05	0.000249533
XLOC_064893	376.055	117.361	-1.67999	5e-05	0.000249533
XLOC_065432	2.88961	13.0118	2.17088	5e-05	0.000249533
XLOC_067183	14.5581	2.46583	-2.56167	0.00035	0.00148547
XLOC_068566	2.20411	6.87047	1.64021	0.00245	0.00833389
XLOC_068856	1.44346	14.6556	3.34384	5e-05	0.000249533
XLOC_069386	2.72368	0.534845	-2.34836	0.00295	0.00979943
XLOC_069403	47.4996	17.821	-1.41434	0.00305	0.0100869
XLOC_069647	1762.75	563.947	-1.64419	5e-05	0.000249533
XLOC_069958	2.0111	0.67479	-1.57547	0.01135	0.0313941
XLOC_071276	268.873	115.422	-1.22	0.00025	0.00109671
XLOC_071330	8.34373	3.88776	-1.10175	0.00695	0.0205967
XLOC_071443	10.5753	2.51762	-2.07056	0.0049	0.0152355
XLOC_072183	0.0753535	2.22916	4.88668	0.0443	0.0974835
XLOC_072991	3.0403	1.16319	-1.38613	0.0331	0.0769372
XLOC_073008	70.3219	153.306	1.12437	0.0042	0.0133222
XLOC_073159	1.1083	300.511	8.08293	0.0002	0.000896707
XLOC_073281	2368.57	987.955	-1.2615	0.00245	0.00833389
XLOC_073297	5.17936	19.2071	1.89079	0.01825	0.0469227
XLOC_073350	24.4006	10.4339	-1.22564	0.0058	0.0176299
XLOC_073946	68.0206	26.3749	-1.3668	0.0002	0.000896707
XLOC_074747	14.2153	5.34452	-1.41131	0.01095	0.0304518
XLOC_074761	37.2679	10.0037	-1.89739	5e-05	0.000249533
XLOC_078856	1.23147	0.520212	-1.24321	0.02025	0.05117
XLOC_078904	1.6425	0.167675	-3.29215	0.04505	0.0987888
XLOC_078990	63.3379	26.6897	-1.24679	0.00755	0.0221234
XLOC_079019	102.176	37.7617	-1.43606	0.0001	0.000475329
XLOC_080652	2.66996	0.470057	-2.50591	0.0178	0.045942
XLOC_081704	19.5538	0.902989	-4.43659	5e-05	0.000249533
XLOC_085893	373.317	108.661	-1.78057	5e-05	0.000249533
XLOC_087747	0.205099	2.11595	3.36691	0.00055	0.00222752
XLOC_088316	61.2043	24.2459	-1.33589	0.00035	0.00148547
XLOC_089441	0.474854	1.60315	1.75536	0.027	0.0650332
XLOC_089485	8.32467	1.11235	-2.90378	0.00065	0.0025845
XLOC_089510	2.97994	0.608401	-2.29219	0.01105	0.0306903
XLOC_092186	3.82893	0.582952	-2.71549	0.02615	0.0633391
XLOC_092660	12.6944	5.322	-1.25415	0.0453	0.0992256
XLOC_093437	9.81374	1.99455	-2.29874	0.0493	0.106206
XLOC_095408	29.1893	10.9724	-1.41156	0.00575	0.0175009
XLOC_095510	2.3145	0.537946	-2.10517	0.00515	0.0159084
XLOC_095810	3.53162	0.745688	-2.24369	0.0033	0.0108018
XLOC_095965	232.766	93.3256	-1.31854	0.0135	0.0363665
XLOC_097523	9.8215	3.64768	-1.42896	0.01645	0.0429729
XLOC_097841	136.625	38.8824	-1.81303	0.0002	0.000896707
XLOC_100771	1395.09	595.179	-1.22896	0.0005	0.00204483
XLOC_100817	28.0922	6.12685	-2.19695	0.01225	0.0334919
XLOC_102294	9.1606	2.39396	-1.93604	0.01585	0.0416606
XLOC_102484	2.78647	0.399275	-2.80299	0.0058	0.0176299
XLOC_102926	35.2368	9.58833	-1.87773	5e-05	0.000249533
XLOC_102940	12.2664	2.71729	-2.17447	0.00205	0.00712959
XLOC_104044	2.23203	0.417225	-2.41946	0.0411	0.0916958
XLOC_105457	2.4461	0.896936	-1.4474	0.04085	0.0912426
XLOC_106803	15.5807	2.71447	-2.52102	5e-05	0.000249533
XLOC_109475	1.6407	0.219859	-2.89966	0.0063	0.0189299
XLOC_109689	0.725556	2.32955	1.68289	0.0068	0.0202129
XLOC_111421	0.834008	4.67479	2.48677	5e-05	0.000249533
XLOC_113286	91.5948	29.0217	-1.65813	5e-05	0.000249533
XLOC_115363	1.00946	6.66175	2.72232	0.00025	0.00109671
XLOC_116123	0.134663	2.39457	4.15234	0.0474	0.102922
XLOC_118495	1.08254	0.226016	-2.25992	0.0251	0.0611962
XLOC_120637	1701.48	6.94833	-7.93591	5e-05	0.000249533
XLOC_122602	3.86596	11.1051	1.52233	0.04255	0.0943107
XLOC_123701	4.05614	1.43369	-1.50037	0.0053	0.0163084
XLOC_126394	0.514132	1.58076	1.62041	0.0029	0.00965508
XLOC_128456	4.76176	1.3793	-1.78756	0.001	0.0037955
XLOC_128824	1.01244	2.73299	1.43265	0.0392	0.0882607
XLOC_129043	9.61918	1.74344	-2.46398	0.0005	0.00204483
XLOC_129203	1401.51	342.177	-2.03416	5e-05	0.000249533
XLOC_129213	7344.79	977.396	-2.90971	5e-05	0.000249533
XLOC_129292	67.3738	21.9637	-1.61707	0.04015	0.0900086
XLOC_129340	8.15883	2.02068	-2.01352	0.0001	0.000475329
XLOC_130024	3.20258	8.21652	1.35929	0.00155	0.00557865
XLOC_130100	8.74593	4.29726	-1.0252	0.03165	0.0741412
XLOC_134021	557.889	1.92079	-8.18213	5e-05	0.000249533
XLOC_135898	30.3235	10.2657	-1.56261	0.00025	0.00109671

## Sheet: Kidney
Table S3. The DElncRNAs of kidney between WT and ZBED6-/- pigs
Gene_ID	Kidney_WT	Kidney_KO	log2(fold-change)	nominal p-value	adjusted p-values
NONSUSG000065.1	0.272715	4.29736	3.97798	0.00785	0.0228823
NONSUSG000134.1	16.7511	5.35823	-1.64443	0.0098	0.0276851
NONSUSG000207.1	1.40623	0.33162	-2.08423	0.0224	0.0556614
NONSUSG000328.1	1.59177	0.384572	-2.04931	0.02035	0.0513782
NONSUSG000368.1	8.78884	3.93161	-1.16055	0.0144	0.0384146
NONSUSG000678.1	1.72084	14.2637	3.05117	0.03735	0.0848768
NONSUSG000707.1	8.69912	0.450454	-4.27142	0.02035	0.0513782
NONSUSG000960.1	32.8637	11.1311	-1.5619	0.00015	0.000689809
NONSUSG001086.1	15.5067	6.69928	-1.21082	0.00885	0.025366
NONSUSG001288.1	2.80632	1.39734	-1.006	0.02295	0.0568038
NONSUSG001391.1	7.99647	3.69539	-1.11364	0.0095	0.0269646
NONSUSG001562.1	3.5902	1.25118	-1.52078	0.01215	0.0332645
NONSUSG001579.1	2.28033	0.76614	-1.57356	0.01455	0.0387522
NONSUSG001595.1	0.105515	2.33977	4.47084	0.00085	0.00328212
NONSUSG001687.1	1.31239	0.0836095	-3.97239	0.04585	0.100193
NONSUSG001842.1	4.4511	1.02132	-2.12372	0.0088	0.0252432
NONSUSG001876.1	4.52266	0.815953	-2.47061	5e-05	0.000249533
NONSUSG001882.1	0.327969	2.2519	2.77951	0.04265	0.0944927
NONSUSG002133.1	0.491533	2.2629	2.20281	0.026	0.0630308
NONSUSG002292.1	1.09383	0.164345	-2.73459	0.00985	0.0278082
NONSUSG002569.1	0.923229	0.266377	-1.79322	0.0195	0.0495902
NONSUSG002663.1	48.0976	13.6164	-1.82062	0.0149	0.0395456
NONSUSG002705.1	12.101	5.76577	-1.06954	0.00525	0.0161787
NONSUSG002920.1	4.91935	15.9875	1.70041	0.0192	0.0489697
NONSUSG003010.1	6.54479	2.55961	-1.35442	0.0259	0.0628223
NONSUSG003019.1	1.02216	0.158289	-2.69098	0.02995	0.0708397
NONSUSG003047.1	87.5865	30.1039	-1.54076	0.00015	0.000689809
NONSUSG003111.1	24.6237	11.4143	-1.1092	0.005	0.0155048
NONSUSG003218.1	0.860195	2.22661	1.37212	0.0221	0.0550396
NONSUSG003228.1	29.4201	4.03749	-2.86527	5e-05	0.000249533
NONSUSG003399.1	41.6658	3.77441	-3.46454	0.0295	0.0699626
NONSUSG003416.1	0.0716875	0.854873	3.57592	0.00185	0.00651602
NONSUSG003491.1	182.335	28.7655	-2.66418	0.04225	0.0937712
NONSUSG003538.1	2.16074	0.680915	-1.66598	0.00665	0.0198355
NONSUSG003783.1	15.7113	6.88891	-1.18946	0.00275	0.00921664
NONSUSG004049.1	2.26806	0.503133	-2.17244	0.03505	0.0806059
NONSUSG004140.1	2.59802	0.139437	-4.21972	0.02915	0.0692644
NONSUSG004335.1	65.1745	9.98335	-2.70671	5e-05	0.000249533
NONSUSG004421.1	35.6327	16.856	-1.07994	0.0044	0.0138732
NONSUSG004479.1	2.25531	0.943237	-1.25764	0.02965	0.0702486
NONSUSG004716.1	3.59572	0.757425	-2.24711	0.01835	0.0471411
NONSUSG004858.1	2.63628	0.591099	-2.15704	0.0012	0.00445713
NONSUSG004868.1	122.647	57.2013	-1.1004	0.0119	0.0326855
NONSUSG004920.1	0.891906	3.49568	1.97061	0.0146	0.0388666
NONSUSG005310.1	4.23843	0.822382	-2.36565	0.00035	0.00148547
NONSUSG005465.1	12.5751	5.67903	-1.14685	0.003	0.00994383
NONSUSG005937.1	19.015	8.67906	-1.13153	0.00095	0.00362551
NONSUSG006084.1	25.0258	7.80713	-1.68055	0.00155	0.00557865
NONSUSG006160.1	10.8956	5.01394	-1.11973	0.04025	0.0901609
NONSUSG006357.1	2.58845	1.02823	-1.33193	0.00115	0.00429387
NONSUSG006415.1	34.3658	13.3625	-1.36279	0.01895	0.0484269
NONSUSG006427.1	4.94396	0.66613	-2.89179	0.03375	0.078169
NONSUSG006430.1	7.15806	1.47302	-2.28079	0.0041	0.013046
NONSUSG006538.1	1.76063	0.233912	-2.91206	0.0255	0.0620111
NONSUSG006545.1	5.59419	1.60875	-1.79799	0.0049	0.0152355
NONSUSG006556.1	232.347	69.745	-1.73612	0.0409	0.0913336
NONSUSG006719.1	2.97116	7.52089	1.33988	0.02785	0.0667029
NONSUSG006921.1	2.07779	0.387197	-2.42391	0.02645	0.063935
NONSUSG006978.1	3.45927	10.6057	1.6163	0.03575	0.0818986
NONSUSG007103.1	21.1183	3.1462	-2.74681	0.00855	0.0246287
NONSUSG007265.1	0.213079	1.96936	3.20827	0.00255	0.00862989
NONSUSG007300.1	136.613	54.2501	-1.3324	0.0004	0.00167421
NONSUSG007363.1	13.2262	4.58536	-1.52829	0.0067	0.0199631
NONSUSG007576.1	9.06942	20.9538	1.20813	0.00325	0.0106583
NONSUSG007752.1	385.711	158.653	-1.28164	0.00025	0.00109671
NONSUSG007780.1	3.90029	0.286906	-3.76493	0.04285	0.0948607
NONSUSG007867.1	9.86144	4.34124	-1.18369	0.03665	0.0835344
NONSUSG007874.1	5.36829	2.23894	-1.26165	0.0211	0.0529555
NONSUSG007950.1	4.45523	2.12039	-1.07117	0.0329	0.0765463
NONSUSG008043.1	2.73061	0.60831	-2.16634	0.0391	0.0880778
NONSUSG008106.1	5.53061	0.657792	-3.07173	0.0005	0.00204483
NONSUSG008123.1	2.71268	0.814597	-1.73556	0.0101	0.028408
NONSUSG008124.1	9.19429	4.30793	-1.09374	0.00815	0.0236317
NONSUSG008127.1	27.2987	12.6722	-1.10716	0.00295	0.00979943
NONSUSG008193.1	22.5568	8.09225	-1.47895	0.01365	0.0367162
NONSUSG008402.1	2.06189	0.740462	-1.47747	0.01515	0.0401155
NONSUSG008445.1	8.15196	2.17936	-1.90324	0.0042	0.0133222
NONSUSG008485.1	4.57322	1.43952	-1.66762	0.0402	0.0901029
NONSUSG008493.1	5.32723	10.6943	1.00538	0.02925	0.0694645
NONSUSG008563.2	3.5095	1.277	-1.45851	0.0326	0.0759588
NONSUSG008724.1	1.35022	0.543668	-1.3124	0.0337	0.0780836
NONSUSG008789.1	3.27745	0.303718	-3.43177	0.0312	0.0732611
NONSUSG009021.1	2.49708	0.637629	-1.96945	0.0019	0.0066717
NONSUSG009178.1	19.4468	52.6986	1.43823	0.01035	0.0290115
NONSUSG009190.1	0.947471	0.214909	-2.14035	0.00955	0.0270821
NONSUSG009317.1	7.79594	1.82619	-2.09388	0.0195	0.0495902
NONSUSG009390.1	17.8317	49.8417	1.4829	0.0032	0.0105152
NONSUSG009570.1	3.52592	1.25576	-1.48944	0.00665	0.0198355
NONSUSG009744.1	1.79266	0.741055	-1.27445	0.0486	0.104994
NONSUSG009954.1	1.94625	0.205348	-3.24456	0.02325	0.057418
NONSUSG010022.1	9.65913	2.02169	-2.25633	0.0039	0.0124919
NONSUSG010084.1	9.17073	3.07083	-1.57841	0.0102	0.0286485
NONSUSG010115.1	1.90408	0.635582	-1.58295	0.0159	0.0417736
NONSUSG010151.1	1.52594	0.724632	-1.07438	0.03195	0.0747241
NONSUSG010169.1	99.5255	14.1852	-2.81068	5e-05	0.000249533
NONSUSG010436.1	0.352812	1.95789	2.47233	0.00015	0.000689809
NONSUSG010514.1	15.6962	6.50566	-1.27065	0.0334	0.0775052
NONSUSG010750.1	0.317098	1.22254	1.94688	0.02415	0.0592612
NONSUSG010889.1	1.50637	0.510117	-1.56218	0.0094	0.026717
NONSUSG011046.1	5.40415	2.19549	-1.29952	0.0374	0.0849702
NONSUSG011446.1	1.29367	0.501757	-1.36641	0.0268	0.0646314
NONSUSG011554.1	19.0598	8.32433	-1.19512	0.0365	0.0832651
NONSUSG012147.1	5.73508	0.825045	-2.79727	0.00195	0.00682644
NONSUSG012158.1	3.91668	0.864065	-2.18042	0.01165	0.0321017
NONSUSG012413.1	4.39158	1.18321	-1.89203	0.0409	0.0913336
NONSUSG012469.1	145.956	28.3355	-2.36485	5e-05	0.000249533
NONSUSG012482.1	27.606	4.21911	-2.70997	0.0003	0.00129314
NONSUSG012484.1	3.04472	1.04406	-1.54411	0.00565	0.0172388
NONSUSG012609.1	3.48913	0.530814	-2.71659	0.0062	0.018672
NONSUSG012780.1	1.63818	0.550197	-1.57408	0.03425	0.0791221
NONSUSG013028.1	2.29781	12.1413	2.40159	0.03765	0.0854092
NONSUSG013157.1	5.34726	1.2342	-2.11522	0.00255	0.00862989
NONSUSG013175.1	6.71139	2.7533	-1.28545	0.03515	0.0807892
NONSUSG013335.1	0.247205	4.76235	4.26789	0.0153	0.0404463
NONSUSG013365.1	1.52788	4.23625	1.47126	0.04165	0.0927073
NONSUSG013559.1	15.9304	5.10311	-1.64233	0.0023	0.00788572
NONSUSG013722.1	7.83863	2.05783	-1.92947	0.03795	0.0859682
NONSUSG013855.1	55.7767	21.8062	-1.35492	0.0027	0.00906988
NONSUSG013900.1	7.07795	1.16945	-2.5975	0.00145	0.00526151
NONSUSG013932.1	1.45064	0.56054	-1.3718	0.02805	0.0671047
NONSUSG014072.1	163.727	31.5126	-2.37729	0.0038	0.0122153
NONSUSG014290.1	5.33016	1.07691	-2.30728	0.00155	0.00557865
NONSUSG014503.1	10.8289	26.4634	1.28912	0.0002	0.000896707
NONSUSG014790.1	4.69392	0.462534	-3.34316	0.0075	0.0219985
NONSUSG015050.1	1.15314	0.176985	-2.70386	0.0063	0.0189299
NONSUSG015081.1	2.78138	0.915326	-1.60344	0.04355	0.0961312
NONSUSG015196.1	3.4213	0.494474	-2.79058	0.03775	0.0855928
NONSUSG015197.1	4.35075	9.09382	1.06362	0.04505	0.0987888
NONSUSG015613.1	1.01859	0.155368	-2.71281	0.0381	0.0862297
NONSUSG015813.1	1.10695	0.160799	-2.78327	0.04505	0.0987888
NONSUSG015815.2	0.788241	4.68407	2.57105	0.0077	0.0225025
NONSUSG015858.1	0.538889	2.80149	2.37814	0.01675	0.0436267
NONSUSG016037.1	4.60426	0.93007	-2.30756	0.0048	0.0149662
NONSUSG016168.1	1.30818	0.423339	-1.62768	0.01055	0.0294881
NONSUSG016271.1	1.02167	0.304577	-1.74605	0.01835	0.0471411
NONSUSG016314.1	1.55044	0.334534	-2.21245	0.01685	0.0438412
NONSUSG016648.1	3.85743	0.899761	-2.10003	0.0208	0.05232
NONSUSG016848.1	13.3555	30.1442	1.17445	0.0146	0.0388666
NONSUSG016961.1	2.40369	0.842337	-1.51278	0.04905	0.10578
NONSUSG017172.1	31.1685	6.76013	-2.20496	5e-05	0.000249533
NONSUSG018445.1	3.85474	1.38541	-1.47632	0.02795	0.0669006
NONSUSG018515.1	11.073	3.23104	-1.77698	0.0009	0.0034556
NONSUSG018577.1	5.08724	1.45022	-1.81061	0.04005	0.0898233
NONSUSG018646.1	15.7384	4.68284	-1.74884	0.0002	0.000896707
XLOC_003442	38.3614	16.6812	-1.20143	0.00135	0.00494025
XLOC_004367	4.15323	1.75879	-1.23965	0.00095	0.00362551
XLOC_004915	47.7433	23.0601	-1.0499	0.00235	0.00803485
XLOC_005590	8.65079	2.29607	-1.91367	0.0002	0.000896707
XLOC_005808	10.7618	4.7939	-1.16664	0.0015	0.00542123
XLOC_008051	1.01915	0.19382	-2.39458	0.03565	0.0817074
XLOC_010441	65.9902	22.2355	-1.56938	5e-05	0.000249533
XLOC_010930	7.41014	2.04041	-1.86064	0.0003	0.00129314
XLOC_015000	8.77733	0.992468	-3.14469	0.00055	0.00222752
XLOC_015103	6.42335	2.13444	-1.58947	5e-05	0.000249533
XLOC_017876	6.29161	2.16859	-1.53667	0.0053	0.0163084
XLOC_019331	1.66941	3.64321	1.12587	0.0267	0.0644274
XLOC_023102	58.1094	23.1467	-1.32796	5e-05	0.000249533
XLOC_023269	2.44963	0.438028	-2.48346	0.0478	0.103617
XLOC_025210	7.8598	3.28837	-1.25712	0.01335	0.0360233
XLOC_025250	0.946501	0.405401	-1.22326	0.026	0.0630308
XLOC_025461	8.72507	2.11386	-2.04529	5e-05	0.000249533
XLOC_025474	12.5606	5.52046	-1.18605	0.00175	0.00620511
XLOC_026536	3.43055	1.57935	-1.11911	0.01385	0.0371724
XLOC_026803	25.8748	8.71187	-1.57049	0.0177	0.045718
XLOC_027655	10.2337	2.2123	-2.20971	0.0001	0.000475329
XLOC_032824	6.74373	3.1013	-1.12068	0.0041	0.013046
XLOC_033028	14.0385	6.79457	-1.04693	0.00275	0.00921664
XLOC_036202	36.2092	16.9003	-1.09931	0.0035	0.0113713
XLOC_037622	2.84132	0.522562	-2.44289	0.024	0.0589607
XLOC_037953	2.21466	5.76651	1.38061	0.0195	0.0495902
XLOC_037961	220.762	94.6191	-1.22229	0.00215	0.00743277
XLOC_038430	1.50184	0.610804	-1.29795	0.0183	0.0470339
XLOC_041078	32060.7	8433.44	-1.92661	0.03075	0.0723957
XLOC_041993	0.597035	2.13852	1.84073	0.00305	0.0100869
XLOC_042120	164.888	20.0462	-3.04009	5e-05	0.000249533
XLOC_042121	102.125	44.8838	-1.18607	0.00095	0.00362551
XLOC_042140	2.05114	0.778252	-1.39812	0.0107	0.02985
XLOC_044930	13.0832	5.20715	-1.32914	5e-05	0.000249533
XLOC_044956	2.99434	1.2709	-1.23639	0.0118	0.0324493
XLOC_045008	5.04697	2.50811	-1.00881	0.0027	0.00906988
XLOC_045646	7.74957	3.25144	-1.25304	0.00285	0.00950962
XLOC_047453	1.76587	0.439546	-2.00629	0.0201	0.0508555
XLOC_053269	36.1498	12.9777	-1.47795	5e-05	0.000249533
XLOC_053324	3.62679	0.509274	-2.83218	0.0081	0.0235069
XLOC_057011	8.61392	1.74172	-2.30616	5e-05	0.000249533
XLOC_057899	5.85463	1.63549	-1.83986	0.0004	0.00167421
XLOC_057902	381.846	179.786	-1.08671	0.0008	0.00311114
XLOC_058800	20.2198	6.23962	-1.69624	0.00025	0.00109671
XLOC_058963	2.33679	0.869969	-1.42549	0.0403	0.090244
XLOC_059855	9.36958	20.4202	1.12394	0.0075	0.0219985
XLOC_060523	18.5771	8.51603	-1.12527	0.0215	0.0537889
XLOC_060815	24.3307	8.50577	-1.51627	0.00015	0.000689809
XLOC_063091	1.14483	0.138978	-3.0422	0.04115	0.0917897
XLOC_063770	12.4838	2.81213	-2.15032	0.0287	0.0683861
XLOC_064805	1.06641	0.436618	-1.28833	0.0307	0.0722958
XLOC_064844	4.89463	1.95184	-1.32637	0.0048	0.0149662
XLOC_065432	3.46648	12.5697	1.85841	0.0009	0.0034556
XLOC_066550	37.3237	86.7793	1.21726	0.02045	0.0515948
XLOC_066644	128.82	459.504	1.83472	0.0279	0.0667987
XLOC_067105	7.13965	3.19186	-1.16145	0.0186	0.0476866
XLOC_069669	4.36527	0.587851	-2.89255	0.03905	0.0879813
XLOC_069687	72.5248	24.3722	-1.57324	0.0001	0.000475329
XLOC_070942	164.647	76.1391	-1.11267	0.0281	0.067204
XLOC_071850	5.22976	2.55845	-1.03147	0.0042	0.0133222
XLOC_072438	11.8722	5.93245	-1.00089	0.0041	0.013046
XLOC_073597	64.3819	25.0934	-1.35935	0.0007	0.0027613
XLOC_073632	86.2458	28.808	-1.58198	5e-05	0.000249533
XLOC_074673	2.68246	1.1562	-1.21417	0.00195	0.00682644
XLOC_074721	13.2535	5.12408	-1.371	0.0001	0.000475329
XLOC_077729	3.50065	1.02243	-1.77563	0.00835	0.0241277
XLOC_077860	3.13842	0.909942	-1.78619	0.0041	0.013046
XLOC_079523	2.34822	10.9241	2.21787	5e-05	0.000249533
XLOC_079833	92.3942	31.6261	-1.54669	5e-05	0.000249533
XLOC_079954	40.8077	14.9469	-1.44899	0.0004	0.00167421
XLOC_080652	21.1436	2.81215	-2.91048	0.00105	0.00396379
XLOC_081679	11.5804	5.28297	-1.13226	0.00255	0.00862989
XLOC_084066	4.59956	1.06138	-2.11555	0.0045	0.0141493
XLOC_085893	1.96996	11.7395	2.57513	0.00065	0.0025845
XLOC_088316	169.497	65.5094	-1.37149	0.00075	0.00293687
XLOC_093187	2.75455	1.12717	-1.28911	0.0065	0.0194488
XLOC_093431	0.304364	2.62359	3.10767	0.00435	0.0137357
XLOC_093876	10.7338	4.30148	-1.31925	0.034	0.0786481
XLOC_094287	3.68415	1.36368	-1.43383	0.03875	0.0874262
XLOC_094649	4.05671	1.84113	-1.13972	0.00945	0.026841
XLOC_095380	2.34127	1.13975	-1.03858	0.0214	0.053586
XLOC_095515	64.7356	30.4039	-1.0903	0.0035	0.0113713
XLOC_095519	9.39019	2.66754	-1.81565	0.0001	0.000475329
XLOC_095789	12.829	4.75933	-1.43058	5e-05	0.000249533
XLOC_095965	3835.11	616.831	-2.63632	0.00015	0.000689809
XLOC_096606	38.983	5.37856	-2.85755	0.0179	0.0461636
XLOC_097532	0.416846	1.69186	2.02102	0.0352	0.0808782
XLOC_097751	9.77536	4.75989	-1.03822	0.00425	0.0134628
XLOC_098627	0.469852	3.91762	3.0597	0.0224	0.0556614
XLOC_099553	16.3992	4.02101	-2.028	0.0016	0.0057352
XLOC_100324	5.40797	11.287	1.06151	0.0017	0.0060471
XLOC_100341	0.962019	0.459722	-1.0653	0.0389	0.087708
XLOC_100645	0.777289	0.208111	-1.9011	0.0499	0.107238
XLOC_100760	50.274	16.8946	-1.57325	0.00175	0.00620511
XLOC_101010	2.172	0.367795	-2.56205	0.01705	0.0442867
XLOC_101345	12.8154	5.8374	-1.13448	0.00075	0.00293687
XLOC_102252	2.43717	1.06445	-1.19509	0.00435	0.0137357
XLOC_102537	27.1216	10.0783	-1.42819	0.0001	0.000475329
XLOC_102720	12.0335	0.672526	-4.16133	0.00075	0.00293687
XLOC_105457	0.93913	2.96313	1.65772	0.02995	0.0708397
XLOC_105829	1.27038	0.571351	-1.15281	0.04405	0.0970313
XLOC_105830	6.5941	2.17649	-1.59917	0.00035	0.00148547
XLOC_106747	45.1054	20.3845	-1.14583	0.00145	0.00526151
XLOC_107393	23.0315	8.18356	-1.49281	5e-05	0.000249533
XLOC_111466	4.06249	1.85703	-1.12936	0.0038	0.0122153
XLOC_113347	12.7563	5.59084	-1.19007	0.01165	0.0321017
XLOC_113373	21.5915	1.8768	-3.52411	5e-05	0.000249533
XLOC_115363	0.294849	7.33558	4.63686	5e-05	0.000249533
XLOC_117253	0.95883	3.96587	2.04829	0.00575	0.0175009
XLOC_123671	5.8543	0.901321	-2.69938	0.01455	0.0387522
XLOC_128066	0.988715	2.62228	1.40719	0.00165	0.0058891
XLOC_129148	229.292	42.8044	-2.42136	5e-05	0.000249533
XLOC_129213	97.5758	588.239	2.59181	5e-05	0.000249533
XLOC_129272	3.41106	1.29304	-1.39945	0.02345	0.0578281
XLOC_132499	11.8001	5.46715	-1.10994	0.0066	0.0197046
XLOC_133454	4.90061	2.4365	-1.00815	0.00835	0.0241277
XLOC_133804	0.791817	0.142638	-2.47281	0.0033	0.0108018
XLOC_134021	2687.81	49.2742	-5.76946	5e-05	0.000249533
XLOC_134837	7.75357	3.71645	-1.06094	0.02635	0.063736
XLOC_135233	410.762	139.367	-1.55942	0.0004	0.00167421
XLOC_135407	3.29601	1.00099	-1.7193	0.01765	0.045609
XLOC_135898	121.34	35.6627	-1.76657	5e-05	0.000249533

## Sheet: Gastrocnemius muscle(GM)
Table S3. The DElncRNAs of gastrocnemius muscle between WT and ZBED6-/- pigs
Gene_ID	Solues_WT	Solues_KO	log2(fold-change)	nominal p-value	adjusted p-values
NONSUSG000328.1	2.39605	0.24798	-3.27236	0.00105	0.00396379
NONSUSG000637.1	0.767222	4.36254	2.50745	0.00245	0.00833389
NONSUSG000662.1	0.792946	1.95909	1.30489	0.0111	0.0308059
NONSUSG001047.1	2.59145	0.33055	-2.97082	0.0185	0.0474703
NONSUSG001214.1	2.12236	0.253201	-3.06732	0.04035	0.0903318
NONSUSG001240.1	1.07685	0.233111	-2.20773	0.0127	0.0345286
NONSUSG001399.1	9.00565	1.29099	-2.80235	5e-05	0.000249533
NONSUSG001562.1	3.51972	0.935798	-1.91119	0.0241	0.0591607
NONSUSG001598.1	1.28828	3.0505	1.2436	0.0198	0.0502191
NONSUSG001600.1	0.695226	2.23743	1.68629	0.0107	0.02985
NONSUSG001657.1	0.898041	4.66238	2.37621	0.0003	0.00129314
NONSUSG001914.1	3.79209	1.77296	-1.09683	0.01685	0.0438412
NONSUSG002145.1	6.98233	23.4495	1.74777	0.00685	0.0203414
NONSUSG002231.1	34.1913	10.7395	-1.6707	0.0004	0.00167421
NONSUSG002446.1	3.61808	14.0576	1.95806	0.0274	0.065828
NONSUSG002544.1	3.72332	0.771917	-2.27007	0.0306	0.0721032
NONSUSG002588.1	2.28534	0.313249	-2.86703	0.0102	0.0286485
NONSUSG002990.1	0.654066	1.90717	1.54393	0.03255	0.0758649
NONSUSG003126.1	9.53656	3.55314	-1.42438	0.0475	0.103095
NONSUSG003141.1	3.12849	7.42782	1.24747	0.02755	0.0661284
NONSUSG003210.1	0.701717	3.03551	2.11298	0.0332	0.0771223
NONSUSG003230.1	1.02558	5.44742	2.40913	0.021	0.052742
NONSUSG003461.1	8.51104	2.97993	-1.51406	0.0004	0.00167421
NONSUSG003798.1	0.0785295	1.5	4.25558	0.04025	0.0901609
NONSUSG003899.1	3.11061	10.2707	1.72327	0.02355	0.0580329
NONSUSG004052.1	11.521	3.99992	-1.52623	0.02285	0.0566003
NONSUSG004117.1	1.42501	0.52773	-1.43311	0.04445	0.0977367
NONSUSG004272.1	21.9342	6.23485	-1.81476	0.004	0.0127685
NONSUSG004273.1	6.77045	1.34638	-2.33016	0.0096	0.027203
NONSUSG004355.1	1.3106	0.26276	-2.3184	0.0439	0.0967615
NONSUSG004499.1	9.77469	1.96809	-2.31225	0.0472	0.102567
NONSUSG004671.1	1.19635	0.518108	-1.20732	0.04605	0.10056
NONSUSG005009.1	2.44764	5.88235	1.265	0.03625	0.0828314
NONSUSG005086.1	2.8421	0.379661	-2.90417	0.00105	0.00396379
NONSUSG005107.1	3.83	0.261728	-3.87121	0.00275	0.00921664
NONSUSG005213.2	4.07793	1.2983	-1.65121	0.014	0.0375127
NONSUSG005501.1	0.665044	4.79631	2.8504	0.01115	0.0309191
NONSUSG005545.1	1.2767	0.0749282	-4.09077	0.0206	0.0518951
NONSUSG005831.1	2.00864	0.0342667	-5.87327	0.0283	0.067599
NONSUSG006359.1	3.94372	0.812837	-2.27852	0.00195	0.00682644
NONSUSG006504.1	0.981378	4.44328	2.17874	0.018	0.0463776
NONSUSG006660.1	18.4299	7.64581	-1.26931	0.0174	0.0450571
NONSUSG007239.1	28.554	13.1138	-1.1226	0.0234	0.057729
NONSUSG007261.1	3.51067	0.372218	-3.23753	0.00035	0.00148547
NONSUSG007300.1	7.98526	0.808146	-3.30465	0.03745	0.0850578
NONSUSG007586.1	0.964274	3.04049	1.65679	0.02565	0.0623157
NONSUSG007599.1	6.43312	0.904848	-2.82977	0.0413	0.0920714
NONSUSG007750.1	2.61057	6.29074	1.26886	0.0154	0.0406627
NONSUSG007950.1	5.42824	2.24417	-1.2743	0.01415	0.0378521
NONSUSG008028.1	66.442	21.4464	-1.63136	0.0034	0.0110862
NONSUSG008114.1	7.60332	0.409545	-4.21454	0.0068	0.0202129
NONSUSG008139.1	0.823744	3.33337	2.01671	0.0012	0.00445713
NONSUSG008182.1	0.950138	2.59704	1.45066	0.04095	0.0914246
NONSUSG008307.1	1.9797	8.60393	2.11971	0.0234	0.057729
NONSUSG008368.1	4.68421	9.88032	1.07675	0.0046	0.0144207
NONSUSG008409.1	4.92125	1.19554	-2.04137	0.006	0.0181541
NONSUSG008479.1	1.58528	4.41888	1.47894	0.01345	0.0362515
NONSUSG008495.1	5.31744	1.31174	-2.01925	0.01495	0.0396608
NONSUSG008775.1	0.518783	3.39962	2.71217	0.0252	0.0614064
NONSUSG008790.1	1.23773	0.406447	-1.60655	0.04565	0.0998221
NONSUSG008876.1	0.786957	2.81069	1.83657	0.04085	0.0912426
NONSUSG008923.1	39.823	1.60157	-4.63604	0.0441	0.097118
NONSUSG008942.1	0.745628	5.76122	2.94985	0.02825	0.0674949
NONSUSG009249.1	0.736533	0.249224	-1.56331	0.03025	0.0714234
NONSUSG009263.1	0.873431	0.225411	-1.95413	0.01675	0.0436267
NONSUSG009524.1	0.538727	2.51207	2.22125	0.01825	0.0469227
NONSUSG009675.2	3.74457	0.917792	-2.02856	0.0183	0.0470339
NONSUSG009750.1	2.94501	9.93993	1.75496	0.0356	0.0816168
NONSUSG009767.1	10.7333	3.25884	-1.71966	0.0101	0.028408
NONSUSG009948.1	1.10469	3.94379	1.83594	0.02205	0.0549348
NONSUSG010288.1	12.5014	0.418726	-4.89994	0.04855	0.104906
NONSUSG010515.1	37.4135	11.6593	-1.68208	0.0106	0.0296076
NONSUSG010796.1	5.43189	12.3964	1.1904	0.0112	0.0310394
NONSUSG010797.1	3.79853	11.3206	1.57544	0.0231	0.0571156
NONSUSG010940.1	25.8508	4.60035	-2.49039	0.01785	0.0460528
NONSUSG011353.1	3.47382	0.704481	-2.30189	0.02465	0.0602757
NONSUSG011453.1	1.75895	5.37057	1.61036	0.0199	0.0504347
NONSUSG011695.1	8.85994	1.76792	-2.32524	5e-05	0.000249533
NONSUSG011710.1	12.107	0.932811	-3.69811	0.0002	0.000896707
NONSUSG012149.1	282.784	26.9834	-3.38956	5e-05	0.000249533
NONSUSG012152.1	1.23302	0.11215	-3.45869	0.0082	0.0237579
NONSUSG012194.1	0.0483203	1.15568	4.57997	0.00205	0.00712959
NONSUSG012204.1	2.14353	0.446185	-2.26428	0.01105	0.0306903
NONSUSG012326.1	3.81054	1.52065	-1.3253	0.0278	0.0666038
NONSUSG012576.1	1.93147	9.1263	2.24033	0.00835	0.0241277
NONSUSG013133.1	25.7863	12.5821	-1.03523	0.00595	0.0180212
NONSUSG013221.1	2.37373	1.0562	-1.16827	0.0462	0.100812
NONSUSG013357.1	6.73599	19.6269	1.54287	0.00175	0.00620511
NONSUSG013361.1	0.645979	5.03416	2.96219	0.00595	0.0180212
NONSUSG013401.1	2.65184	0.834533	-1.66796	0.02755	0.0661284
NONSUSG013615.1	20.7472	41.737	1.00841	0.0032	0.0105152
NONSUSG013655.1	0.256985	1.90738	2.89184	0.02785	0.0667029
NONSUSG013931.1	0.89534	0.117589	-2.92868	0.049	0.105693
NONSUSG014129.1	121.975	38.9451	-1.64707	0.02605	0.063134
NONSUSG014319.1	3.43006	0.900389	-1.92962	0.01125	0.031155
NONSUSG014354.1	95.8812	17.2301	-2.47632	0.0431	0.0953079
NONSUSG014373.1	0.393992	6.99935	4.15098	0.00305	0.0100869
NONSUSG014425.1	266.285	698.306	1.39089	0.0076	0.0222492
NONSUSG014433.1	0.531288	5.292	3.31625	0.00785	0.0228823
NONSUSG014556.1	7.83902	2.14508	-1.86964	0.01335	0.0360233
NONSUSG014790.1	5.47348	1.78024	-1.62039	0.04115	0.0917897
NONSUSG015129.1	0.229828	1.74275	2.92274	0.0044	0.0138732
NONSUSG015130.1	0.281629	1.05271	1.90224	0.03865	0.0872418
NONSUSG015313.1	1.24423	4.58301	1.88104	0.0023	0.00788572
NONSUSG015417.1	7.92281	1.52068	-2.3813	0.00255	0.00862989
NONSUSG015618.1	1.7718	0.780271	-1.18317	0.0222	0.0552406
NONSUSG015702.1	5.26178	11.7787	1.16255	0.0092	0.0262278
NONSUSG016176.1	8.10951	0.266425	-4.92781	5e-05	0.000249533
NONSUSG016373.1	1.51971	5.12492	1.75374	0.02515	0.0613007
NONSUSG016379.1	2.81557	0.235319	-3.58074	0.01405	0.0376242
NONSUSG016657.1	0.644269	2.62152	2.02467	0.01245	0.0339569
NONSUSG016665.1	1.70043	5.1473	1.59791	0.00075	0.00293687
NONSUSG016686.1	60.285	12.1053	-2.31616	5e-05	0.000249533
NONSUSG016789.1	75.1134	18.3153	-2.03602	0.03385	0.0783629
NONSUSG016805.1	4.15778	9.24745	1.15324	0.0039	0.0124919
NONSUSG016918.1	1.65025	0.364774	-2.17761	0.0073	0.0214906
NONSUSG016967.1	0.420565	2.50001	2.57153	0.0455	0.0995625
NONSUSG017060.1	63.9421	14.942	-2.09739	0.01125	0.031155
NONSUSG017110.1	0.190628	24.9168	7.03022	0.0056	0.0171046
NONSUSG017156.1	0.447595	1.90286	2.0879	0.00265	0.00892319
XLOC_000191	1.68188	0.340434	-2.30463	0.0007	0.0027613
XLOC_008798	0.35331	2.52985	2.84004	0.0135	0.0363665
XLOC_017039	3.43972	10.2635	1.57716	0.0015	0.00542123
XLOC_018176	90.1057	38.0491	-1.24376	0.0059	0.0178907
XLOC_020657	21.9541	1.50995	-3.86191	5e-05	0.000249533
XLOC_025186	28.5863	58.7244	1.03864	0.0058	0.0176299
XLOC_025895	0.802977	3.7367	2.21834	0.0002	0.000896707
XLOC_026680	9.11933	3.69872	-1.3019	0.0004	0.00167421
XLOC_026851	0.45503	1.11301	1.29044	0.0473	0.102741
XLOC_027000	0.512674	1.84034	1.84386	0.03975	0.0892812
XLOC_029627	6.22477	2.79058	-1.15746	0.00565	0.0172388
XLOC_032891	1.48215	4.48637	1.59786	0.00485	0.0151015
XLOC_037007	3.62579	0.961938	-1.91428	0.0319	0.0746251
XLOC_039856	3.60876	8.71466	1.27194	0.00455	0.0142863
XLOC_049072	1.38806	0.508075	-1.44995	0.01885	0.0482133
XLOC_052907	5.08041	27.4996	2.4364	0.0001	0.000475329
XLOC_053217	0.220236	1.30862	2.57093	0.01695	0.044065
XLOC_055803	1.42004	0.353722	-2.00524	0.0016	0.0057352
XLOC_057940	1.85139	0.118076	-3.97083	0.00075	0.00293687
XLOC_062145	1.30819	0.471314	-1.47281	0.0145	0.0386375
XLOC_065432	0.531559	4.88381	3.19971	0.00065	0.0025845
XLOC_065897	2.96904	1.08704	-1.44958	0.0006	0.002406
XLOC_069402	9.60834	19.5451	1.02445	0.0062	0.018672
XLOC_072934	1.38411	4.46008	1.68811	0.01695	0.044065
XLOC_072999	3.50612	1.04534	-1.74591	0.0315	0.0738586
XLOC_073008	6.51918	2.11031	-1.62724	5e-05	0.000249533
XLOC_073261	0.378854	1.31803	1.79867	0.0012	0.00445713
XLOC_076609	3.14935	6.41995	1.02751	0.00515	0.0159084
XLOC_077591	2.64647	0.923435	-1.51899	0.00485	0.0151015
XLOC_077882	0.424655	1.60065	1.91429	0.03885	0.0876144
XLOC_087388	81.6556	184.942	1.17945	0.0011	0.00412968
XLOC_088741	2.91042	1.22766	-1.24531	0.00295	0.00979943
XLOC_091577	2.42555	0.999374	-1.27922	0.0309	0.0726974
XLOC_092834	3.38399	11.1453	1.71964	0.01835	0.0471411
XLOC_094460	1.07594	2.49518	1.21355	0.0163	0.0426453
XLOC_095536	2.62414	0.612324	-2.09948	0.0092	0.0262278
XLOC_096816	1.41157	0.471791	-1.58109	0.0052	0.0160434
XLOC_097188	17.7312	3.32737	-2.41383	0.0001	0.000475329
XLOC_100324	10.6859	4.75795	-1.1673	0.00155	0.00557865
XLOC_100698	1.31512	0.415184	-1.66338	0.002	0.00697788
XLOC_100912	1.41786	0.580369	-1.28867	0.0045	0.0141493
XLOC_102410	3.61715	0.789722	-2.19544	0.04955	0.106638
XLOC_103782	0.042886	0.977499	4.51052	0.05	0.107404
XLOC_104372	7.90502	17.4274	1.14051	0.0014	0.00510097
XLOC_105495	1.07217	0.160379	-2.74098	0.04305	0.0952243
XLOC_106319	2.64886	0.834442	-1.66649	0.0021	0.00728071
XLOC_115762	1.05024	2.91045	1.47053	0.0164	0.0428622
XLOC_118625	37.1133	8.58889	-2.11139	5e-05	0.000249533
XLOC_119201	0.938058	2.56446	1.4509	0.00095	0.00362551
XLOC_121702	5.87734	1.86609	-1.65515	0.0146	0.0388666
XLOC_124179	10.9017	2.76044	-1.98158	5e-05	0.000249533
XLOC_125045	51.0917	11.5354	-2.14702	0.00375	0.0120765
XLOC_128411	0.727548	7.55901	3.37708	0.00735	0.0216182
XLOC_128824	0.169642	0.696622	2.03789	0.00875	0.0251185
XLOC_129213	88.5709	17.623	-2.32937	5e-05	0.000249533
XLOC_134021	3822.24	103.39	-5.20825	5e-05	0.000249533
XLOC_134437	1.28336	0.377502	-1.76537	0.02585	0.0627205

## Sheet: Longissimus dorsi(LD)
Table S3. The DEGs of longissimus dorsi between WT and ZBED6-/- pigs
Gene_ID	Dorsi_WT	Dorsi_KO	log2(fold-change)	nominal p-value	adjusted p-values
NONSUSG000940.1	325.011	125.864	-1.36862	5e-05	0.000249533
NONSUSG001595.1	1.41463	10.2906	2.86284	5e-05	0.000249533
NONSUSG002838.1	72.5093	19.8724	-1.8674	5e-05	0.000249533
NONSUSG006427.1	4813.89	1254.84	-1.9397	5e-05	0.000249533
NONSUSG006429.1	1280.86	176.099	-2.86266	5e-05	0.000249533
NONSUSG008368.1	2.34541	9.63523	2.03848	5e-05	0.000249533
NONSUSG008640.1	37.3137	117.618	1.65633	5e-05	0.000249533
NONSUSG009926.1	46.9391	12.8963	-1.86383	5e-05	0.000249533
NONSUSG010022.1	32.3523	2.75775	-3.5523	5e-05	0.000249533
NONSUSG011826.1	16.6514	4.06967	-2.03266	5e-05	0.000249533
NONSUSG012616.1	184.593	590.157	1.67675	5e-05	0.000249533
NONSUSG013615.1	33.679	13.1056	-1.36166	5e-05	0.000249533
XLOC_003509	20.3072	6.18198	-1.71585	5e-05	0.000249533
XLOC_018176	16.0646	71.4205	2.15245	5e-05	0.000249533
XLOC_020657	22.8643	5.63337	-2.02103	5e-05	0.000249533
XLOC_025895	0.573711	3.26871	2.51033	5e-05	0.000249533
XLOC_033028	3.7972	19.4132	2.35403	5e-05	0.000249533
XLOC_052926	632.519	1697.86	1.42453	5e-05	0.000249533
XLOC_059826	2.59022	0.417124	-2.63453	5e-05	0.000249533
XLOC_061979	35.1398	122.236	1.79849	5e-05	0.000249533
XLOC_064764	7.20472	23.1028	1.68105	5e-05	0.000249533
XLOC_065432	0.624142	15.0334	4.59015	5e-05	0.000249533
XLOC_065433	14.3734	54.6835	1.92771	5e-05	0.000249533
XLOC_078187	0.628724	4.58157	2.86534	5e-05	0.000249533
XLOC_080081	6.85487	1.13181	-2.59849	5e-05	0.000249533
XLOC_095966	1.7345	95.5706	5.78397	5e-05	0.000249533
XLOC_106683	101.501	282.423	1.47637	5e-05	0.000249533
XLOC_124780	13.9164	39.9325	1.52077	5e-05	0.000249533
XLOC_129213	3.40143	43.0136	3.66058	5e-05	0.000249533
XLOC_134021	3259.51	39.3446	-6.37235	5e-05	0.000249533
XLOC_134659	0.0530529	1.35357	4.6732	5e-05	0.000249533
NONSUSG002231.1	27.623	7.38015	-1.90415	0.0001	0.000475329
NONSUSG008409.1	18.2649	2.75907	-2.72682	0.0001	0.000475329
NONSUSG015702.1	12.9358	39.1131	1.59628	0.0001	0.000475329
NONSUSG017119.1	22.3109	8.00635	-1.47853	0.0001	0.000475329
XLOC_129278	7.63457	19.7713	1.37279	0.0001	0.000475329
XLOC_043766	658.826	254.829	-1.37037	0.00015	0.000689809
XLOC_087398	24.0391	10.4282	-1.20489	0.00015	0.000689809
NONSUSG016686.1	2.80224	16.7339	2.57812	0.0002	0.000896707
XLOC_032891	2.05874	6.49568	1.65772	0.0002	0.000896707
NONSUSG003278.1	26.0918	65.5556	1.32912	0.00025	0.00109671
XLOC_039856	9.30024	2.76107	-1.75204	0.00025	0.00109671
XLOC_062969	6.84504	18.0912	1.40215	0.00025	0.00109671
XLOC_107620	2.25896	5.57778	1.30403	0.00025	0.00109671
XLOC_061551	58.8997	20.8187	-1.50038	0.00035	0.00148547
XLOC_025451	0.970129	6.24363	2.68613	0.0004	0.00167421
XLOC_045673	15.581	6.6815	-1.22154	0.0004	0.00167421
XLOC_065108	2.19285	5.13967	1.22887	0.00045	0.00186115
XLOC_071434	12.8464	30.3848	1.24199	0.00045	0.00186115
XLOC_102753	23.357	55.3586	1.24496	0.00045	0.00186115
XLOC_118625	13.4477	4.44597	-1.59679	0.00045	0.00186115
NONSUSG001332.1	4.36288	0.867081	-2.33104	0.0005	0.00204483
XLOC_059822	29.0341	8.00206	-1.85931	0.0005	0.00204483
NONSUSG014425.1	355.747	1391.28	1.96749	0.00055	0.00222752
XLOC_130822	0.695129	4.48945	2.69119	0.00055	0.00222752
XLOC_069617	60.3904	136.241	1.17377	0.0006	0.002406
NONSUSG003246.1	4.50665	19.5957	2.12041	0.00065	0.0025845
XLOC_060668	3.50887	8.21573	1.22738	0.00065	0.0025845
XLOC_117271	4.61332	1.82554	-1.33748	0.00065	0.0025845
NONSUSG009005.1	0.948247	5.72618	2.59424	0.0007	0.0027613
NONSUSG016018.1	4.41318	0.944688	-2.22391	0.0007	0.0027613
XLOC_037961	107.407	238.344	1.14996	0.00075	0.00293687
XLOC_077714	8.38798	19.9993	1.25355	0.00075	0.00293687
XLOC_055769	9.09816	20.2797	1.15639	0.0008	0.00311114
NONSUSG014755.1	0.457761	2.17048	2.24535	0.00085	0.00328212
XLOC_073475	4.04773	9.13858	1.17486	0.00085	0.00328212
NONSUSG001092.1	34.9292	9.44993	-1.88606	0.0009	0.0034556
XLOC_069687	21.4085	45.8106	1.0975	0.0009	0.0034556
NONSUSG011996.1	22.8164	9.40635	-1.27836	0.00095	0.00362551
XLOC_102315	4.09656	10.1762	1.31272	0.00095	0.00362551
NONSUSG008030.1	0.397835	6.06869	3.93114	0.001	0.0037955
XLOC_053357	25.4903	57.9908	1.18588	0.001	0.0037955
XLOC_084124	26.664	1.63134	-4.03076	0.00105	0.00396379
XLOC_097751	1.47473	3.35877	1.18748	0.00105	0.00396379
XLOC_103441	2.94143	8.1417	1.46881	0.00105	0.00396379
NONSUSG010441.1	52.2537	218.051	2.06106	0.0011	0.00412968
XLOC_069620	3.58259	8.90191	1.31311	0.00115	0.00429387
NONSUSG000065.1	3.67969	0.1788	-4.36317	0.0012	0.00445713
XLOC_092190	11.0161	5.10358	-1.11003	0.00125	0.0046192
XLOC_095515	23.5949	51.228	1.11846	0.00125	0.0046192
XLOC_071487	6.26053	13.7445	1.1345	0.0013	0.0047803
NONSUSG001562.1	4.20045	0.61823	-2.76433	0.00135	0.00494025
NONSUSG001626.1	3.93282	9.53401	1.27752	0.00135	0.00494025
NONSUSG006430.1	5901.26	2480.42	-1.25044	0.00135	0.00494025
NONSUSG016168.1	7.06544	2.19178	-1.68868	0.00135	0.00494025
NONSUSG016948.1	16.4436	7.54869	-1.12323	0.0014	0.00510097
XLOC_053185	1.74988	8.66973	2.30873	0.0014	0.00510097
XLOC_098041	17.2742	35.601	1.0433	0.00145	0.00526151
XLOC_129320	570.592	1190.94	1.06156	0.00145	0.00526151
NONSUSG005501.1	9.30231	28.8862	1.63472	0.00155	0.00557865
XLOC_025208	9.4048	19.9883	1.08769	0.00155	0.00557865
XLOC_057902	188.096	379.132	1.01123	0.00155	0.00557865
XLOC_064681	42.1975	90.8967	1.10707	0.0016	0.0057352
XLOC_077767	0.959036	13.0319	3.76432	0.0016	0.0057352
NONSUSG006912.1	12.6594	4.70458	-1.42807	0.0017	0.0060471
XLOC_092834	3.51896	15.803	2.16698	0.0017	0.0060471
XLOC_135233	260.689	584.652	1.16525	0.0018	0.00636073
NONSUSG010064.1	3.28558	9.56472	1.54158	0.00185	0.00651602
XLOC_124851	3.15767	7.44777	1.23795	0.0019	0.0066717
NONSUSG001227.1	4.01787	9.85817	1.29489	0.0021	0.00728071
XLOC_069402	33.6439	14.9067	-1.17438	0.0021	0.00728071
XLOC_064683	0.50938	1.58135	1.63434	0.00215	0.00743277
XLOC_070262	16.0492	7.66466	-1.0662	0.00215	0.00743277
XLOC_060253	36.0571	17.5901	-1.03552	0.0022	0.00758392
XLOC_128323	2.45183	5.82843	1.24925	0.0022	0.00758392
NONSUSG006580.1	17.1759	40.5354	1.2388	0.00225	0.00773651
NONSUSG016651.1	6.78522	0.329838	-4.36257	0.00225	0.00773651
XLOC_069753	2.35188	5.04226	1.10026	0.00225	0.00773651
XLOC_078859	0.581943	1.6574	1.50997	0.00225	0.00773651
NONSUSG011050.1	50.7551	109.979	1.11561	0.0023	0.00788572
XLOC_108841	0.721834	1.7858	1.30684	0.00235	0.00803485
XLOC_024112	6.84769	14.2333	1.05558	0.0024	0.00818431
NONSUSG014348.1	11.739	5.27734	-1.15343	0.00255	0.00862989
XLOC_085847	2.00544	4.67057	1.21968	0.00255	0.00862989
NONSUSG012147.1	1.00414	7.4818	2.89743	0.00265	0.00892319
NONSUSG010055.1	6.62704	18.5499	1.48498	0.0029	0.00965508
NONSUSG014190.1	0.734088	0.116736	-2.6527	0.0029	0.00965508
XLOC_057785	2.29976	0.40709	-2.49807	0.00325	0.0106583
XLOC_081389	30.8746	121.424	1.97556	0.00325	0.0106583
XLOC_008798	0.790382	9.28168	3.55376	0.00345	0.0112294
XLOC_059863	1.38427	3.86141	1.48	0.0038	0.0122153
NONSUSG004403.1	4.18563	1.16156	-1.84938	0.00395	0.0126304
NONSUSG006879.1	20.8493	3.57556	-2.54376	0.00395	0.0126304
XLOC_067179	6.43482	13.8152	1.10228	0.004	0.0127685
NONSUSG003240.1	6.5602	2.69096	-1.28562	0.00405	0.012907
XLOC_135803	2.05356	4.14788	1.01425	0.0041	0.013046
NONSUSG003798.1	29.9232	69.0348	1.20606	0.00415	0.0131859
NONSUSG007894.1	5.39251	18.3418	1.76611	0.00415	0.0131859
XLOC_005439	12.4505	6.05552	-1.03989	0.00415	0.0131859
XLOC_125045	14.7384	2.37805	-2.63172	0.00415	0.0131859
XLOC_057928	22.6174	9.3478	-1.27474	0.0043	0.0135993
NONSUSG018594.1	8.49807	18.7761	1.14369	0.00435	0.0137357
NONSUSG007265.1	7.12613	33.5689	2.23594	0.0044	0.0138732
XLOC_099839	8.6061	3.05717	-1.49317	0.0044	0.0138732
NONSUSG004052.1	8.04161	1.50311	-2.41954	0.0045	0.0141493
XLOC_115253	4.14054	1.21757	-1.76582	0.00475	0.0148303
XLOC_129686	31.1107	1.73363	-4.16554	0.00475	0.0148303
XLOC_014418	4.86781	11.5129	1.24191	0.0048	0.0149662
NONSUSG016165.1	4.26256	1.72517	-1.30498	0.00485	0.0151015
XLOC_100850	3.57877	11.8769	1.73062	0.0049	0.0152355
XLOC_025288	45.0568	92.1783	1.03268	0.00495	0.015371
XLOC_073597	4.8554	10.268	1.0805	0.00505	0.0156392
XLOC_102615	8.06696	17.616	1.12679	0.00555	0.0169728
NONSUSG008686.1	19.1673	6.02223	-1.67027	0.0056	0.0171046
NONSUSG002111.1	83.9064	25.921	-1.69466	0.00565	0.0172388
NONSUSG016963.1	8.56603	18.8966	1.14143	0.00565	0.0172388
NONSUSG000061.1	79.6092	33.2068	-1.26146	0.00575	0.0175009
NONSUSG014261.1	6.06587	2.22539	-1.44666	0.00585	0.0177611
XLOC_029140	2.92027	6.47295	1.14832	0.00585	0.0177611
NONSUSG004920.1	0.195219	1.67909	3.10451	0.00605	0.0182841
XLOC_128459	7.05105	14.4021	1.03037	0.00605	0.0182841
XLOC_109335	17.2693	35.2459	1.02924	0.00625	0.0188
NONSUSG000793.1	7.85818	22.833	1.53885	0.00635	0.0190616
XLOC_119777	7.55432	1.74079	-2.11756	0.00645	0.0193184
NONSUSG005454.1	5.69342	15.0173	1.39926	0.00655	0.0195783
NONSUSG000662.1	0.445158	1.40021	1.65325	0.0068	0.0202129
NONSUSG008459.1	8.67114	2.69526	-1.6858	0.0069	0.0204682
NONSUSG004868.1	50.6137	113.09	1.15987	0.0071	0.0209813
XLOC_028321	4.31198	1.07038	-2.01023	0.00755	0.0221234
XLOC_091666	21.2741	2.57331	-3.0474	0.0076	0.0222492
XLOC_099023	1.67838	3.8274	1.1893	0.0076	0.0222492
NONSUSG009767.1	11.6538	3.02379	-1.94637	0.00765	0.0223742
NONSUSG011674.1	16.457	36.0893	1.13287	0.00775	0.0226278
XLOC_128783	6.1268	0.47711	-3.68274	0.00775	0.0226278
XLOC_128358	2.41849	5.15286	1.09127	0.00785	0.0228823
NONSUSG002554.1	2.27241	0.382938	-2.56904	0.00815	0.0236317
XLOC_035939	1.02502	2.54839	1.31393	0.0085	0.0245037
XLOC_100698	1.14764	0.401781	-1.51419	0.0087	0.0249964
XLOC_059845	1.07013	2.20857	1.04533	0.0088	0.0252432
NONSUSG007248.1	7.10462	3.20607	-1.14795	0.0089	0.0254896
XLOC_005370	16.519	7.87302	-1.06914	0.0092	0.0262278
NONSUSG013359.1	900.198	390.132	-1.20628	0.00925	0.0263522
XLOC_105648	0.436219	1.27719	1.54985	0.0096	0.027203
XLOC_060837	2.71929	5.53329	1.02491	0.00965	0.0273268
XLOC_134441	3.20779	8.98536	1.486	0.00975	0.0275678
NONSUSG014101.1	8.99913	3.04404	-1.5638	0.0099	0.0279281
NONSUSG001154.1	5.55695	0.706458	-2.97562	0.01025	0.0287675
NONSUSG015231.1	1.75598	0.586929	-1.58102	0.0104	0.0291322
XLOC_014397	0.479145	1.23117	1.3615	0.0107	0.02985
NONSUSG013334.1	0.166064	1.70871	3.3631	0.0109	0.030328
NONSUSG002990.1	0.415969	2.37998	2.5164	0.01095	0.0304518
NONSUSG016788.1	0.949485	5.22485	2.46017	0.011	0.0305722
NONSUSG008775.1	0.314566	2.32108	2.88336	0.0111	0.0308059
NONSUSG005213.2	4.14042	0.741499	-2.48126	0.01115	0.0309191
NONSUSG006966.1	12.9797	5.5526	-1.22502	0.0113	0.0312762
NONSUSG016581.1	1.67955	0.608343	-1.46512	0.01195	0.0328009
NONSUSG007895.1	16.2921	33.5067	1.04027	0.01205	0.0330322
XLOC_128411	0.694427	4.54196	2.70942	0.01215	0.0332645
NONSUSG017092.1	2.06554	0.57296	-1.85002	0.01235	0.033727
NONSUSG008174.1	13.9906	6.34223	-1.14139	0.0125	0.0340729
NONSUSG007599.1	23.119	7.42718	-1.63819	0.01255	0.0341886
NONSUSG015540.1	0.154055	0.83683	2.44149	0.01285	0.0348748
XLOC_097160	2.8704	8.65268	1.5919	0.01315	0.0355618
NONSUSG001746.1	6.16777	14.9856	1.28075	0.01355	0.0364842
NONSUSG015926.1	24.8467	12.2444	-1.02094	0.01375	0.0369441
NONSUSG013466.1	1.33579	2.70547	1.01819	0.0141	0.0377368
NONSUSG013915.1	3.59536	0.272076	-3.72406	0.0143	0.0381892
XLOC_041314	21.0257	42.6068	1.01893	0.0155	0.0408817
NONSUSG014724.1	2.88034	0.710224	-2.01989	0.0165	0.0430844
NONSUSG016666.1	6.30651	3.10421	-1.02261	0.01655	0.0431897
NONSUSG003208.1	0.36571	1.25448	1.77832	0.01675	0.0436267
NONSUSG002145.1	2.5745	8.05775	1.64609	0.01687	0.0437476
NONSUSG000769.1	7.51925	2.78111	-1.43493	0.0173	0.044833
NONSUSG011710.1	1.96452	0.38307	-2.35849	0.01805	0.0464857
NONSUSG017090.1	11.0937	23.1613	1.06198	0.0184	0.047251
NONSUSG004381.1	10.7446	2.40311	-2.16064	0.01845	0.047363
NONSUSG014719.1	44.4776	16.9395	-1.39268	0.0185	0.0474703
NONSUSG007259.1	5.06037	1.63044	-1.63398	0.0189	0.04832
XLOC_077954	1.04188	2.11335	1.02034	0.01915	0.0488589
NONSUSG004959.1	1.54556	4.23141	1.45301	0.01925	0.0490731
NONSUSG000575.1	53.8077	1.43016	-5.23356	0.01945	0.0494879
NONSUSG014733.1	2.37247	0.0628296	-5.2388	0.01945	0.0494879
NONSUSG000864.1	0.160224	0.849551	2.40661	0.0202	0.051066
NONSUSG013447.1	1.99538	9.74358	2.28779	0.02035	0.0513782
NONSUSG010797.1	9.1108	19.6695	1.11031	0.0204	0.0514865
NONSUSG012456.1	0.851254	2.1088	1.30876	0.02075	0.0522124
NONSUSG014433.1	0.319923	3.27869	3.35732	0.02115	0.0530651
NONSUSG009316.1	2.9136	0.860265	-1.75995	0.02215	0.0551394
NONSUSG012861.1	19.7167	7.00998	-1.49193	0.0224	0.0556614
XLOC_089710	8.0983	16.7291	1.04667	0.02265	0.0561849
NONSUSG012941.1	15.5704	6.09643	-1.35276	0.02275	0.0563955
NONSUSG012344.1	4.98982	1.55318	-1.68377	0.02355	0.0580329
NONSUSG009931.1	45.814	3.13687	-3.86839	0.0236	0.0581337
NONSUSG016944.1	4.26224	0.325002	-3.71309	0.0237	0.0583418
XLOC_097589	7.64173	3.30735	-1.20822	0.02385	0.0586537
NONSUSG017156.1	0.98779	2.49119	1.33456	0.0244	0.059781
XLOC_057148	2.91091	1.28265	-1.18235	0.02475	0.0604796
XLOC_129340	2.71634	1.07635	-1.33551	0.02485	0.0606863
NONSUSG000924.1	1.13335	0.261881	-2.11361	0.02495	0.0608872
NONSUSG016264.1	2.03142	0.34377	-2.56297	0.02495	0.0608872
NONSUSG008182.1	0.947067	2.52321	1.41372	0.02535	0.0617084
NONSUSG009341.1	0.316473	0.910275	1.52422	0.02575	0.062518
XLOC_103782	0.976041	2.97804	1.60935	0.0263	0.0636335
NONSUSG002978.1	85.6741	36.0415	-1.2492	0.0266	0.0642302
XLOC_130813	0.378546	1.96344	2.37484	0.0268	0.0646314
XLOC_094460	1.11568	2.54575	1.19016	0.02725	0.065532
XLOC_061681	5.03603	1.28997	-1.96495	0.02735	0.0657275
XLOC_070681	18.2187	8.84557	-1.0424	0.0281	0.067204
XLOC_128040	2.87731	1.41219	-1.02679	0.0281	0.067204
NONSUSG017060.1	58.2708	16.0393	-1.86116	0.02905	0.0690686
NONSUSG003451.1	12.7707	3.01617	-2.08204	0.0293	0.0695637
NONSUSG014319.1	3.87964	0.475413	-3.02867	0.03055	0.0720111
NONSUSG008522.1	2.72763	0.230414	-3.56535	0.0309	0.0726974
NONSUSG003395.1	224.492	108.114	-1.05411	0.03195	0.0747241
XLOC_068566	0.172026	0.822809	2.25793	0.03205	0.0749166
NONSUSG006390.1	82.0755	35.3819	-1.21394	0.03245	0.0756902
NONSUSG014236.1	0.816065	2.10214	1.36511	0.03275	0.0762551
NONSUSG014002.1	59.9769	28.6224	-1.06726	0.0334	0.0775052
XLOC_129292	195.303	65.7937	-1.56969	0.0338	0.0782661
NONSUSG008979.1	1.23811	0.484178	-1.35453	0.0342	0.0790284
NONSUSG016620.1	2.20506	0.200469	-3.45937	0.0344	0.0794015
XLOC_110631	0.424671	1.0489	1.30446	0.03445	0.0794992
NONSUSG014839.1	0.773414	2.09861	1.44012	0.0351	0.0806968
NONSUSG015609.1	2.13045	0.33103	-2.68612	0.0362	0.0827376
NONSUSG000807.1	33.5682	69.8775	1.05773	0.0363	0.0829242
NONSUSG002760.1	0.603691	2.04998	1.76373	0.03695	0.0841032
XLOC_074747	1.4936	4.36054	1.54571	0.03725	0.0846822
XLOC_015000	7.66015	3.41717	-1.16457	0.0374	0.0849702
XLOC_120581	0.731985	3.95214	2.43275	0.0386	0.0871433
NONSUSG013722.1	8.65868	2.97818	-1.53971	0.03885	0.0876144
NONSUSG002041.1	11.3803	2.39472	-2.24861	0.039	0.0878946
NONSUSG000602.1	26.6737	13.2146	-1.01329	0.03915	0.0881742
NONSUSG010128.1	0.170127	0.878558	2.36853	0.03945	0.0887247
XLOC_011202	55.6066	23.4325	-1.24674	0.03945	0.0887247
XLOC_087842	8.31101	3.61168	-1.20236	0.0402	0.0901029
XLOC_122151	0.20523	6.41535	4.96621	0.04045	0.0905051
NONSUSG007393.1	0.319696	1.58986	2.31412	0.0408	0.0911499
NONSUSG001381.1	0.97263	0.128839	-2.91632	0.04125	0.091979
XLOC_097188	1.17943	3.49346	1.56657	0.04245	0.0941321
NONSUSG009293.1	1.35451	15.513	3.51764	0.0426	0.094401
XLOC_006608	0.331081	0.812049	1.29438	0.04345	0.0959468
XLOC_042314	1.00689	2.44597	1.28051	0.04375	0.0964863
NONSUSG008563.2	2.55511	0.394194	-2.6964	0.0446	0.0979959
XLOC_041627	0.140359	2.63508	4.23066	0.04475	0.0982559
NONSUSG004227.1	19.254	7.26208	-1.4067	0.0448	0.0983485
NONSUSG016918.1	2.00962	0.340292	-2.56208	0.0448	0.0983485
NONSUSG007269.1	2.50188	5.26815	1.07428	0.0462	0.100812
NONSUSG007757.1	2.68919	1.07392	-1.32428	0.0462	0.100812
XLOC_044428	0.846722	0.0452857	-4.22476	0.0462	0.100812
NONSUSG018280.1	6.93423	0.49727	-3.80164	0.0471	0.102389
XLOC_018960	0.302638	1.62388	2.42378	0.0474	0.102922
NONSUSG007334.1	0.486075	2.02206	2.05657	0.048	0.103972
NONSUSG013084.1	0.612441	5.42809	3.1478	0.0483	0.104487
NONSUSG016657.1	0.189037	3.53383	4.22449	0.0483	0.104487
NONSUSG001468.1	5.77208	1.03913	-2.47372	0.04845	0.104733
NONSUSG002920.1	7.82418	18.4095	1.23444	0.04875	0.105258
NONSUSG008204.1	2.06991	0.312264	-2.72873	0.04875	0.105258
NONSUSG014354.1	1.67685	5.73722	1.7746	0.04875	0.105258
XLOC_134159	1.93419	0.0611344	-4.9836	0.0488	0.105338
NONSUSG013818.1	1.57115	0.689577	-1.18804	0.0489	0.105511
NONSUSG013998.1	4.93283	0.666188	-2.88841	0.04935	0.106295
NONSUSG013352.1	0.818758	1.87723	1.1971	0.0498	0.107064
NONSUSG013419.1	0.300604	1.97415	2.7153	0.05	0.107404

## Sheet: DE-lncRNAs Number
DE-lncRNAs Number	Filtering criteria:log2-fold change ≥ 1, nominal p-value ≤ 0.05				DE-lncRNAs Number	Filtering criteria:log2-fold change ≥ 1, adjusted p-values ≤ 0.05
	Total	up	down			Total	up	down
Heart	188	72	116		Heart	127	54	73
Liver	295	159	136		Liver	192	112	80
Spleen	127	57	70		Spleen	82	42	40
Lung	224	45	179		Lung	154	28	126
Kidney	266	44	222		Kidney	182	27	155
Gastrocnemius muscle(GM)	177	77	100		Gastrocnemius muscle(GM)	116	50	66
Longissimus dorsi(LD)	293	160	133		Longissimus dorsi(LD)	211	122	89
