# Supplementary material for: Comprehensive analysis of lncRNAs involved in skeletal muscle development in ZBED6-knockout Bama pigs
Source: BMC Genomics. 2021 Aug 4;22:593. doi: 10.1186/s12864-021-07881-y (PMC8340374; doi:10.1186/s12864-021-07881-y)
Supplement: Supplementary file 4 — Additional file 4. Supplementary Table S4. Tissue-specific and common expression of lncRNAs across 7 tissues (gastrocnemius muscle, longissimus dorsi, heart, liver, spleen, lung and kidney) in WT pigs. [file 12864_2021_7881_MOESM4_ESM.xlsx]

## Sheet: Sheet1
Table S4. Tissue-specific and common expression of lncRNAs across 7 tissues (gastrocnemius muscle, longissimus dorsi, heart, liver, spleen, lung and kidney) in WT pig
Kidney	Lung	Gastrocnemius muscle(GM)	Spleen	Liver	Heart	Longissimus dorsi(LD)	common expression
373	554	258	376	327	345	1177	488
NONSUSG008255.1	NONSUSG008255.2	NONSUSG003057.1	NONSUSG006317.1	NONSUSG005690.1	NONSUSG014938.1	XLOC_055894	XLOC_125636
NONSUSG008895.1	NONSUSG000871.1	NONSUSG010635.1	XLOC_129635	NONSUSG010443.1	XLOC_095415	NONSUSG002554.1	XLOC_078856
XLOC_129231	NONSUSG015946.1	NONSUSG012097.1	NONSUSG011162.1	NONSUSG005637.1	NONSUSG002871.1	XLOC_076981	XLOC_067159
NONSUSG006730.1	NONSUSG009850.1	NONSUSG003616.1	NONSUSG003865.1	NONSUSG017057.1	NONSUSG009083.1	NONSUSG014191.1	NONSUSG014700.1
XLOC_039729	NONSUSG010274.1	NONSUSG006053.1	NONSUSG012275.1	NONSUSG014114.1	NONSUSG009078.1	XLOC_025141	NONSUSG000557.1
NONSUSG001849.1	XLOC_108886	NONSUSG014785.1	NONSUSG009200.1	XLOC_057184	NONSUSG005576.1	NONSUSG016656.1	XLOC_067251
NONSUSG000436.1	NONSUSG010284.1(Dup1)	NONSUSG008301.1	NONSUSG011941.1	NONSUSG004496.1	NONSUSG001755.1	NONSUSG012151.1	NONSUSG005992.1
NONSUSG010912.1	NONSUSG011357.1	NONSUSG002678.1	NONSUSG016147.1	NONSUSG004782.1	XLOC_061338	NONSUSG008923.1	NONSUSG000663.1
NONSUSG001215.1	NONSUSG007522.1	NONSUSG005825.1	NONSUSG007493.1	NONSUSG012553.1	NONSUSG007516.1	NONSUSG012382.1	XLOC_069617
NONSUSG005548.1	NONSUSG013225.1	NONSUSG013079.1	NONSUSG016456.1	NONSUSG011910.1	NONSUSG010701.1	NONSUSG018606.1	NONSUSG011018.2
NONSUSG006801.1	NONSUSG007113.1	NONSUSG012093.1	NONSUSG018458.1	NONSUSG001751.1	XLOC_033705	NONSUSG003717.1	NONSUSG011713.1
NONSUSG003348.1	NONSUSG005649.1	NONSUSG016480.1	NONSUSG013709.1	NONSUSG006286.1	NONSUSG016525.1	XLOC_081704	NONSUSG013647.1
NONSUSG009458.1	NONSUSG006812.1	XLOC_029639	NONSUSG012933.1	NONSUSG010415.1	NONSUSG005076.1	XLOC_127754	XLOC_115713
NONSUSG018287.1	NONSUSG012573.1	NONSUSG000584.1	NONSUSG003542.1	NONSUSG009244.1	NONSUSG000611.1	NONSUSG016695.1	XLOC_007918
NONSUSG003663.1	NONSUSG002504.1	NONSUSG013778.1	NONSUSG007692.1	NONSUSG006262.1	NONSUSG006332.1	XLOC_086910	NONSUSG007848.1
NONSUSG007205.1	NONSUSG000380.2	NONSUSG002093.1	NONSUSG003990.1	NONSUSG002436.1	XLOC_078841	NONSUSG016686.1	NONSUSG003076.1
NONSUSG016793.1	NONSUSG002924.1	XLOC_041992	XLOC_045637	NONSUSG013970.1	NONSUSG012321.1	NONSUSG013302.1	NONSUSG003390.1
NONSUSG003160.1	NONSUSG000161.1	NONSUSG014502.1	NONSUSG004210.1	NONSUSG012270.1	XLOC_075091	XLOC_006050	NONSUSG000130.1
NONSUSG004133.1	NONSUSG003349.1	NONSUSG017095.1	NONSUSG002773.1	NONSUSG001668.1	NONSUSG015579.1	NONSUSG009512.1	NONSUSG012206.1
NONSUSG001013.1	NONSUSG000275.1	NONSUSG015435.1	NONSUSG015571.1	NONSUSG005366.1	NONSUSG000683.1	NONSUSG005890.1	NONSUSG012715.1
NONSUSG016647.1	NONSUSG013111.1	NONSUSG009627.1	NONSUSG015309.1	NONSUSG010983.1	NONSUSG011326.1	NONSUSG003072.1	NONSUSG000435.1
NONSUSG010895.1	XLOC_011526	NONSUSG008276.1	NONSUSG000865.1	NONSUSG002964.1	XLOC_068856	NONSUSG015990.1	NONSUSG013084.1
NONSUSG011363.1	NONSUSG001036.1	NONSUSG002757.1	NONSUSG002321.1	NONSUSG018768.1	NONSUSG006046.1	NONSUSG016894.1	NONSUSG003356.1
NONSUSG017150.1	NONSUSG014242.1	NONSUSG004460.1	NONSUSG003198.1	XLOC_130568	NONSUSG008157.1	NONSUSG001083.1	NONSUSG003315.1
NONSUSG010087.1	NONSUSG004472.1	NONSUSG009994.1	NONSUSG004443.1	NONSUSG003466.1	NONSUSG016541.1	NONSUSG016614.1	NONSUSG003407.1
NONSUSG015970.1	NONSUSG003006.1	NONSUSG016243.1	NONSUSG000877.1	NONSUSG011155.1	NONSUSG002476.1	NONSUSG000706.1	NONSUSG001468.1
NONSUSG001110.1	NONSUSG011489.1	NONSUSG011310.1	XLOC_073159	XLOC_072260	NONSUSG002263.1	NONSUSG003166.1	NONSUSG007726.1
NONSUSG002548.1	NONSUSG009688.1	NONSUSG000241.1	NONSUSG008783.1	NONSUSG016418.1	XLOC_112038	NONSUSG003314.1	NONSUSG003435.1
NONSUSG005151.1	XLOC_064301	NONSUSG006677.1	XLOC_111666	NONSUSG010258.1	NONSUSG005234.1	NONSUSG008169.1	NONSUSG001331.1
NONSUSG014332.1	NONSUSG006949.1	NONSUSG018678.1	NONSUSG002280.1	NONSUSG015522.1	NONSUSG016102.1	XLOC_087674	NONSUSG013026.1
NONSUSG016196.1	NONSUSG013122.1	NONSUSG009578.1	NONSUSG006757.1	NONSUSG001329.1	NONSUSG006065.1	NONSUSG008289.1	XLOC_102639
NONSUSG005168.1	XLOC_018528	XLOC_069436	NONSUSG011711.1	NONSUSG005386.1	NONSUSG011159.1	NONSUSG003095.1	NONSUSG015021.1
NONSUSG011886.1	NONSUSG012117.1	NONSUSG008104.1	XLOC_131574	NONSUSG005100.1	NONSUSG003624.1	NONSUSG003266.1	NONSUSG013912.1
NONSUSG018454.1	NONSUSG001294.1	NONSUSG002092.1	NONSUSG009454.1	NONSUSG002420.1	NONSUSG007370.1	NONSUSG011826.1	XLOC_071850
NONSUSG001775.1	NONSUSG013247.1	NONSUSG002640.1	NONSUSG000248.1	NONSUSG016404.1	NONSUSG010014.1	NONSUSG007895.1	NONSUSG004398.1
NONSUSG004747.1	NONSUSG003747.1	NONSUSG001696.2	NONSUSG014371.1	NONSUSG008958.1	NONSUSG014041.1	NONSUSG003868.1	NONSUSG001738.1
NONSUSG009795.1	NONSUSG004980.1	NONSUSG004805.1	NONSUSG003827.1	NONSUSG012051.1	XLOC_073261	NONSUSG016055.1	NONSUSG005501.1
NONSUSG006859.1	XLOC_097743	NONSUSG014842.1	NONSUSG001341.1	XLOC_129697	NONSUSG006203.1	XLOC_018508	XLOC_099160
NONSUSG001803.1	NONSUSG007426.1	NONSUSG000808.1	NONSUSG003895.1	NONSUSG006356.1	XLOC_123913	XLOC_080206	NONSUSG001556.1
XLOC_073540	NONSUSG004020.1	NONSUSG001491.1	NONSUSG013348.1	NONSUSG000415.1	XLOC_056551	NONSUSG007750.1	NONSUSG007283.1
NONSUSG005007.1	NONSUSG013499.1	NONSUSG008463.1	XLOC_053269	NONSUSG007455.1	NONSUSG007630.1	XLOC_015001	XLOC_123895
NONSUSG007347.1	NONSUSG013028.1	NONSUSG008949.1	NONSUSG000750.1	NONSUSG017133.1	NONSUSG000696.1	NONSUSG016570.1	NONSUSG000708.1
NONSUSG010197.1	NONSUSG010450.1	NONSUSG002837.1	XLOC_103803	NONSUSG000497.1	XLOC_077497	NONSUSG003481.1	NONSUSG007756.1
NONSUSG007191.1	NONSUSG008775.1	NONSUSG001987.1	NONSUSG010759.1	XLOC_000281	NONSUSG000722.1	NONSUSG009761.1	NONSUSG014740.1
NONSUSG018592.1	NONSUSG010861.1	NONSUSG013047.1	NONSUSG013829.1	NONSUSG013769.1	NONSUSG002992.1	NONSUSG012918.1	XLOC_071194
NONSUSG014627.1	NONSUSG007473.1	NONSUSG002405.1	NONSUSG009161.1	NONSUSG014715.1	NONSUSG009477.1	XLOC_090164	NONSUSG005406.1
XLOC_054377	NONSUSG017167.1	NONSUSG016356.1	NONSUSG002796.1	NONSUSG013530.1	NONSUSG017206.1	XLOC_019361	XLOC_093313
NONSUSG004908.1	NONSUSG003011.1	NONSUSG014561.1	NONSUSG011450.1	NONSUSG014506.1	NONSUSG005785.1	NONSUSG011302.1	NONSUSG016575.1
XLOC_026869	NONSUSG016489.1	NONSUSG003502.1	XLOC_022938	NONSUSG010422.1	NONSUSG011350.1	NONSUSG003777.1	NONSUSG000258.1
NONSUSG007542.1	NONSUSG009718.1	XLOC_109475	NONSUSG008601.1	NONSUSG005027.1	NONSUSG012384.1	XLOC_106319	NONSUSG007714.1
NONSUSG008254.1	NONSUSG004937.1	NONSUSG011042.1	NONSUSG008987.1	NONSUSG014151.1	NONSUSG005218.1	NONSUSG009421.1	NONSUSG000679.1
NONSUSG014230.1	NONSUSG014778.1	NONSUSG002195.1	NONSUSG010278.1	NONSUSG008112.1	NONSUSG000249.1	XLOC_051264	NONSUSG013416.1
NONSUSG011752.1	NONSUSG012136.1	NONSUSG014068.1	NONSUSG008854.1	NONSUSG005511.1	NONSUSG012773.1	NONSUSG008488.1	NONSUSG010559.1
NONSUSG012706.1	NONSUSG011055.1	NONSUSG013250.1	NONSUSG001939.1	NONSUSG013178.1	NONSUSG007302.1	NONSUSG010309.1	NONSUSG013966.1
NONSUSG007379.1	NONSUSG007061.1	NONSUSG011767.1	XLOC_032995	XLOC_131979	NONSUSG014807.1	NONSUSG003141.1	NONSUSG008722.1
NONSUSG002371.1	NONSUSG003284.1	NONSUSG002301.1	NONSUSG007561.1	NONSUSG010617.1	NONSUSG010713.1	XLOC_135898	NONSUSG010920.1
NONSUSG001517.1	NONSUSG012713.1	NONSUSG012325.1	NONSUSG006763.1	NONSUSG009739.1	NONSUSG007336.1	NONSUSG008588.1	XLOC_046257
NONSUSG011904.1	NONSUSG015344.1	NONSUSG005525.1	NONSUSG012410.1	NONSUSG010328.1	XLOC_064354	XLOC_069421	NONSUSG006418.1
NONSUSG005625.1	NONSUSG011784.1	NONSUSG005157.1	XLOC_129689	NONSUSG013838.1	NONSUSG015841.1	NONSUSG014352.1	NONSUSG015962.1
NONSUSG015129.1	NONSUSG003458.1	NONSUSG014156.1	NONSUSG006836.1	NONSUSG000047.1	NONSUSG008150.1	NONSUSG005430.1	NONSUSG016831.1
NONSUSG004175.1	NONSUSG008581.1	NONSUSG016679.1	XLOC_011596	NONSUSG001641.1	NONSUSG001528.1	NONSUSG008446.1	XLOC_081619
NONSUSG016583.1	NONSUSG002604.1	NONSUSG011725.1	NONSUSG004930.1	NONSUSG000090.1	NONSUSG004256.1	NONSUSG007770.1	XLOC_091577
NONSUSG011642.1	NONSUSG003009.1	NONSUSG008874.1	NONSUSG000638.1	NONSUSG016431.1	NONSUSG008387.1	NONSUSG000507.1	NONSUSG011288.1
XLOC_055621	NONSUSG014427.1	NONSUSG011132.1	NONSUSG005384.1	XLOC_129381	NONSUSG008140.1	NONSUSG004227.1	NONSUSG003049.1
NONSUSG009670.1	NONSUSG012521.1	NONSUSG010535.1	NONSUSG003180.1	NONSUSG010907.1	XLOC_078446	NONSUSG001973.1	NONSUSG010123.1
NONSUSG016099.1	NONSUSG006192.1	XLOC_019331	NONSUSG017145.1	NONSUSG012362.1	NONSUSG006811.1	NONSUSG011996.1	NONSUSG013911.1
XLOC_059452	NONSUSG011490.1	XLOC_088616	XLOC_061312	XLOC_129030	NONSUSG013114.1	NONSUSG013749.1	NONSUSG001339.1
XLOC_129557	XLOC_069412	NONSUSG014065.1	NONSUSG003442.1	NONSUSG005246.1	NONSUSG002650.1	NONSUSG003248.1	NONSUSG003116.1
NONSUSG002124.1	NONSUSG000113.1	NONSUSG006261.1	NONSUSG001016.1	NONSUSG010737.1	NONSUSG018635.1	NONSUSG009146.2	NONSUSG002127.1
XLOC_010930	NONSUSG001109.1	NONSUSG013609.1	NONSUSG017202.1	NONSUSG015213.1	NONSUSG009003.1	NONSUSG006297.1	NONSUSG007768.1
NONSUSG018376.1	NONSUSG006276.1	NONSUSG001122.1	NONSUSG012145.1	NONSUSG003871.1	NONSUSG011203.1	NONSUSG013367.1	NONSUSG013349.1
NONSUSG005467.1	XLOC_059803	NONSUSG006547.1	NONSUSG011939.1	NONSUSG015179.1	NONSUSG000477.1	NONSUSG007547.1	NONSUSG009950.1
NONSUSG001842.1	NONSUSG012241.1	NONSUSG008770.1	NONSUSG009163.1	NONSUSG010645.1	NONSUSG010311.1	NONSUSG000334.1	NONSUSG008658.1
NONSUSG000307.1	NONSUSG009900.1	NONSUSG010523.1	XLOC_045647	NONSUSG014766.1	NONSUSG005815.1	NONSUSG013198.1	NONSUSG006706.1
NONSUSG007057.1	NONSUSG010056.1	NONSUSG010958.1	NONSUSG008108.1	NONSUSG002713.1	NONSUSG011571.1	NONSUSG005173.1	NONSUSG007066.1
NONSUSG009075.1	NONSUSG006291.1	NONSUSG009255.1	NONSUSG013409.1	NONSUSG007062.1	NONSUSG015216.1	NONSUSG003323.1	XLOC_024112
NONSUSG000096.1	NONSUSG003109.1	NONSUSG018425.1	NONSUSG006930.1	NONSUSG010421.1	NONSUSG009581.1	NONSUSG007265.1	NONSUSG012989.1
NONSUSG006033.1	NONSUSG007741.1	NONSUSG005959.1	XLOC_025916	NONSUSG013118.1	NONSUSG009575.1	NONSUSG003622.1	NONSUSG010860.1
NONSUSG013207.1	XLOC_100231	NONSUSG016574.1	NONSUSG007485.1	NONSUSG007394.1	NONSUSG010457.1	XLOC_060253	NONSUSG007021.2
NONSUSG014769.1	NONSUSG002065.1	NONSUSG018673.1	XLOC_018287	NONSUSG016952.1	NONSUSG000967.1	NONSUSG005882.1	NONSUSG000922.1
NONSUSG008100.1	NONSUSG005439.1	NONSUSG008486.1	NONSUSG000661.1	NONSUSG016428.1	NONSUSG001257.1	XLOC_107620	NONSUSG001413.1
NONSUSG006474.1	NONSUSG000094.1	NONSUSG011028.1	NONSUSG008957.1	NONSUSG007469.1	NONSUSG000596.1	XLOC_097200	NONSUSG002586.1
NONSUSG005710.1	NONSUSG011477.1	NONSUSG014049.1	NONSUSG004731.1	NONSUSG014223.1	NONSUSG002577.1	NONSUSG007660.1	NONSUSG001626.1
NONSUSG010855.1	NONSUSG016050.1	NONSUSG003731.1	NONSUSG003591.1	XLOC_083995	NONSUSG002282.1(Dup1)	NONSUSG009157.1	NONSUSG004903.1
NONSUSG007580.1	NONSUSG012926.1	NONSUSG001214.1	NONSUSG018538.1	NONSUSG004891.1	NONSUSG005348.1	NONSUSG003451.1	XLOC_029270
NONSUSG016361.1	NONSUSG001124.1	NONSUSG006141.1	NONSUSG009520.1	NONSUSG018494.1	XLOC_116946	NONSUSG013879.1	NONSUSG004855.1
XLOC_007992	NONSUSG006990.1	NONSUSG011617.1	NONSUSG018335.1	NONSUSG001107.1	NONSUSG014720.1	NONSUSG006357.1	NONSUSG002086.1
NONSUSG010392.1	NONSUSG016560.1	NONSUSG012023.1	XLOC_103255	NONSUSG014904.1	NONSUSG012513.1	XLOC_051851	XLOC_007429
XLOC_023558	NONSUSG005964.1	NONSUSG006051.1	NONSUSG009802.1	NONSUSG007544.1	NONSUSG004329.1	XLOC_064682	NONSUSG001490.1
XLOC_078180	NONSUSG004830.2	XLOC_108196	NONSUSG003928.1	NONSUSG007401.1	NONSUSG011224.1	NONSUSG013190.1	NONSUSG011432.1
NONSUSG000777.1	NONSUSG001567.1	NONSUSG000475.1	XLOC_042131	NONSUSG018818.1	NONSUSG005787.1	NONSUSG015721.1	NONSUSG002671.1
NONSUSG014917.1	NONSUSG007667.1	NONSUSG004734.1	NONSUSG016415.1	NONSUSG007647.1	NONSUSG013065.1	NONSUSG004926.2	NONSUSG010347.1
NONSUSG002777.1	NONSUSG001865.1	NONSUSG006919.1	NONSUSG004427.1	XLOC_068566	NONSUSG000078.1	XLOC_037664	XLOC_095965
NONSUSG015101.1	NONSUSG008912.1	NONSUSG003607.1	NONSUSG014276.1	NONSUSG008154.1	NONSUSG007731.1	NONSUSG018837.1	NONSUSG009996.1
NONSUSG016837.1	NONSUSG007777.1	XLOC_016618	XLOC_059855	XLOC_110296	NONSUSG006703.1	NONSUSG003395.1	NONSUSG015933.1
NONSUSG007199.1	NONSUSG001718.1	NONSUSG004255.1	NONSUSG004659.1	XLOC_096297	XLOC_100892	XLOC_073297	NONSUSG007613.1
NONSUSG014394.1	NONSUSG005090.1	NONSUSG000745.1	NONSUSG003955.1	NONSUSG014216.1	NONSUSG001274.1	XLOC_023102	NONSUSG002402.1
NONSUSG001628.1	NONSUSG006227.1	NONSUSG012007.1	NONSUSG016786.1	NONSUSG015340.1	NONSUSG006984.1	NONSUSG018402.1	NONSUSG014396.1
NONSUSG007029.1	XLOC_112040	NONSUSG004204.1	XLOC_037917	NONSUSG017208.1	NONSUSG011175.1	NONSUSG008182.1	NONSUSG014657.2
NONSUSG010004.1(Dup1)	NONSUSG001082.1	NONSUSG006941.1	NONSUSG016780.1	XLOC_000080	NONSUSG007368.1	NONSUSG006488.1	XLOC_109335
XLOC_024375	XLOC_100306	NONSUSG014139.1	XLOC_124163	XLOC_008007	NONSUSG007617.1	NONSUSG016107.1	XLOC_071043
NONSUSG002338.1	NONSUSG018622.1	NONSUSG012094.1	NONSUSG004997.1	NONSUSG007748.1	NONSUSG010653.1	NONSUSG011701.1	XLOC_100550
NONSUSG004032.1	NONSUSG007595.1	NONSUSG001281.1	NONSUSG008972.1	NONSUSG004119.1	XLOC_098980	XLOC_017027	NONSUSG014839.1
XLOC_129155	NONSUSG014264.1	NONSUSG010114.1	NONSUSG009076.1	XLOC_096278	NONSUSG003761.1	XLOC_132499	NONSUSG017117.1
NONSUSG000358.1	XLOC_002399	NONSUSG001026.1	NONSUSG000409.1	NONSUSG005407.1	NONSUSG005493.1	NONSUSG000527.1	NONSUSG016277.1
NONSUSG013146.1	XLOC_096992	XLOC_132035	NONSUSG016511.1	NONSUSG017190.1	NONSUSG004087.2	XLOC_109748	NONSUSG008174.1
NONSUSG002162.1	NONSUSG001852.1	NONSUSG016261.1	NONSUSG016734.1	NONSUSG012498.1	XLOC_069669	NONSUSG002296.1	XLOC_024780
NONSUSG014480.1	NONSUSG008414.1	NONSUSG002907.1	NONSUSG010358.1	NONSUSG014277.1	NONSUSG011632.1	NONSUSG005643.1	NONSUSG013110.2
NONSUSG015436.1	NONSUSG000044.1	NONSUSG002108.1	NONSUSG009417.1	NONSUSG000414.1	NONSUSG003953.1	NONSUSG011287.1	NONSUSG003059.1
NONSUSG013908.1	NONSUSG003598.1	NONSUSG002636.1	NONSUSG012219.1	NONSUSG009727.1	XLOC_038467	NONSUSG014231.1	NONSUSG009181.1
NONSUSG002378.1	NONSUSG003993.1	NONSUSG011179.1	NONSUSG005702.1	NONSUSG007556.1	NONSUSG007631.1	XLOC_111575	NONSUSG008487.1
NONSUSG018400.1	NONSUSG017062.1	NONSUSG005688.1	XLOC_014329	NONSUSG016597.1	NONSUSG005984.1	XLOC_025190	NONSUSG014319.1
NONSUSG006087.1	NONSUSG015649.1	NONSUSG003145.1	NONSUSG001647.1	NONSUSG001563.1	NONSUSG015692.1	NONSUSG008844.1	NONSUSG018607.1
XLOC_119887	NONSUSG007696.1	NONSUSG006050.1	NONSUSG009328.1	NONSUSG009201.1	NONSUSG012565.1	NONSUSG013577.1	NONSUSG001400.1
XLOC_005037	NONSUSG001180.1	NONSUSG008918.1	NONSUSG015124.1	NONSUSG006885.1	NONSUSG018388.1	XLOC_031829	NONSUSG005988.1
NONSUSG013979.1	NONSUSG009515.1	NONSUSG015879.1	NONSUSG018371.1	NONSUSG003950.1	NONSUSG004526.1	NONSUSG002152.1	XLOC_026851
NONSUSG013706.1	NONSUSG009867.1	NONSUSG002628.1	NONSUSG013074.1	NONSUSG014308.1	NONSUSG002385.1	XLOC_021656	XLOC_065897
NONSUSG011817.1	NONSUSG000734.1	NONSUSG014493.1	NONSUSG000353.1	NONSUSG014071.1	NONSUSG000925.1	NONSUSG013991.1	NONSUSG016530.1
NONSUSG005487.1	NONSUSG011147.1	NONSUSG018333.1	NONSUSG013337.1	NONSUSG012525.1(Dup1)	NONSUSG001989.1	XLOC_003951	XLOC_115351
NONSUSG010725.1	NONSUSG013922.1	NONSUSG009364.1	NONSUSG006304.1	XLOC_042120	NONSUSG004433.1	NONSUSG007267.1	NONSUSG006422.1
NONSUSG009339.1	NONSUSG007129.1	XLOC_005411	NONSUSG002867.1	NONSUSG016465.1	NONSUSG013707.1	NONSUSG003325.1	XLOC_128459
NONSUSG004718.1	XLOC_103832	NONSUSG007082.1	NONSUSG008372.1	NONSUSG008922.1	XLOC_106178	NONSUSG012841.1	NONSUSG007259.1
NONSUSG012602.1	NONSUSG008682.1	NONSUSG015352.1	NONSUSG005968.1	NONSUSG002341.2(Dup1)	NONSUSG016338.1	XLOC_095408	XLOC_061551
NONSUSG010003.1	NONSUSG007988.1	NONSUSG015705.1	NONSUSG018654.1	NONSUSG016174.1	NONSUSG004893.1	NONSUSG018499.1	NONSUSG008210.1
NONSUSG018536.1	NONSUSG014563.1	XLOC_110769	NONSUSG014094.1	XLOC_063315	NONSUSG003352.1	XLOC_088591	XLOC_134514
NONSUSG017032.1	XLOC_120100	NONSUSG012211.1	NONSUSG000813.1	NONSUSG016064.1	NONSUSG003463.1	NONSUSG006912.1	NONSUSG005514.1
NONSUSG012192.1	NONSUSG002749.1	NONSUSG010528.1	NONSUSG001878.1	NONSUSG002662.1	NONSUSG011409.1	NONSUSG016248.1	XLOC_013989
NONSUSG013159.1	NONSUSG011795.1	NONSUSG013132.1	NONSUSG003999.1	NONSUSG001272.1	NONSUSG010810.1	XLOC_100965	NONSUSG003719.1
NONSUSG008864.1	NONSUSG011148.1	NONSUSG018734.1	NONSUSG008367.1	NONSUSG012381.1	NONSUSG018338.1	NONSUSG006108.1	XLOC_127022
NONSUSG013815.1	XLOC_064826	NONSUSG002107.1	NONSUSG009227.1	NONSUSG006732.1	NONSUSG014772.1	NONSUSG000699.1	NONSUSG005364.1
NONSUSG012515.1	NONSUSG012538.1	NONSUSG002288.1	XLOC_097714	NONSUSG007483.1	NONSUSG008015.1	NONSUSG006979.1	NONSUSG013292.1
NONSUSG000516.1	NONSUSG005370.1	NONSUSG002624.1	NONSUSG004070.1	NONSUSG011415.1	NONSUSG011393.1	XLOC_088741	NONSUSG018222.1
NONSUSG003319.1	NONSUSG008427.1	NONSUSG017006.1	NONSUSG001598.1	NONSUSG006655.1	NONSUSG006313.1	NONSUSG010201.1	XLOC_074577
NONSUSG015876.1	NONSUSG018571.1	NONSUSG009175.1	NONSUSG000274.1	XLOC_112267	NONSUSG000968.1	NONSUSG009754.1	NONSUSG002707.1
NONSUSG000420.1	NONSUSG010738.1	NONSUSG006060.1	NONSUSG012785.1	NONSUSG013483.1	NONSUSG014544.1	XLOC_079159	XLOC_110876
NONSUSG011768.1	XLOC_036393	NONSUSG008810.1	NONSUSG007883.1	NONSUSG013170.1	NONSUSG014723.1	NONSUSG015013.1	NONSUSG013745.1
NONSUSG015085.1	NONSUSG002974.1	NONSUSG014515.1	NONSUSG011718.1	NONSUSG009807.1	NONSUSG008389.1	XLOC_101101	NONSUSG008970.1
NONSUSG001699.2(Dup1)	NONSUSG007214.1	NONSUSG010780.1	NONSUSG018230.1	NONSUSG009500.1	NONSUSG009873.1	NONSUSG001003.1	NONSUSG000914.1
NONSUSG015527.1	NONSUSG013683.1	NONSUSG018520.1	NONSUSG002267.1	NONSUSG000549.1	NONSUSG007028.1	NONSUSG007739.1	NONSUSG005431.1
NONSUSG018720.1	XLOC_039267	NONSUSG013346.1	NONSUSG015853.1	NONSUSG006444.1	NONSUSG001250.1	NONSUSG001197.1	NONSUSG002726.1
NONSUSG006310.1	NONSUSG000840.1	XLOC_037965	NONSUSG016475.1	NONSUSG015061.1	NONSUSG011383.1	XLOC_097673	XLOC_025288
NONSUSG009855.1	NONSUSG011716.1	XLOC_086472	NONSUSG018554.1	NONSUSG012559.1(Dup1)	NONSUSG016659.1	XLOC_084770	XLOC_089618
NONSUSG002475.1	NONSUSG015194.1	XLOC_106747	NONSUSG006085.1	NONSUSG006121.1	XLOC_018932	NONSUSG002555.1	NONSUSG008732.1
NONSUSG001047.1	XLOC_076710	NONSUSG010804.1	NONSUSG009172.1	NONSUSG014789.1	NONSUSG006839.1	XLOC_022587	XLOC_099757
NONSUSG015908.1	NONSUSG002973.1	NONSUSG009923.1	XLOC_119906	XLOC_065892	NONSUSG010859.1	NONSUSG003267.1	XLOC_065108
NONSUSG001544.1	NONSUSG002939.1	NONSUSG005508.1	NONSUSG015553.1	NONSUSG001874.1	NONSUSG002097.1	NONSUSG003899.1	XLOC_037007
NONSUSG012680.1	NONSUSG016841.1	NONSUSG010882.1	NONSUSG010763.1	NONSUSG007065.1	NONSUSG010821.1	NONSUSG010771.1	NONSUSG017176.1
NONSUSG014703.1	NONSUSG011444.1	NONSUSG005806.1	NONSUSG000055.1	XLOC_132587	XLOC_028072	NONSUSG008125.1	NONSUSG018679.1
NONSUSG009701.1	NONSUSG016524.1	NONSUSG014708.1	NONSUSG014841.1	NONSUSG015885.1	NONSUSG009087.1	NONSUSG007175.1	XLOC_049317
NONSUSG005341.1	NONSUSG007828.1	NONSUSG006933.1	NONSUSG015806.1	NONSUSG013272.1	NONSUSG008976.1	NONSUSG002030.1	NONSUSG013002.1
NONSUSG002018.1	XLOC_091732	NONSUSG011828.1	NONSUSG004821.1	NONSUSG010511.1	XLOC_078904	XLOC_105388	NONSUSG004927.1
NONSUSG004118.1	XLOC_066193	XLOC_002372	NONSUSG003444.1	NONSUSG007600.1	NONSUSG006481.1	NONSUSG003231.1	NONSUSG014872.1
NONSUSG014729.1	NONSUSG012262.1	NONSUSG003341.1	NONSUSG005856.1	XLOC_079015	NONSUSG008511.1	NONSUSG016373.1	NONSUSG011436.1
NONSUSG004183.1	NONSUSG006857.1	NONSUSG014823.1	NONSUSG011187.1	NONSUSG008499.1	XLOC_015843	NONSUSG014570.1	XLOC_130051
NONSUSG004542.1	NONSUSG003037.1	XLOC_078849	NONSUSG016513.1	XLOC_131764	NONSUSG009626.1	NONSUSG000905.1	XLOC_106678
NONSUSG010614.1	NONSUSG004054.1	XLOC_011559	NONSUSG009770.1	NONSUSG004271.1	NONSUSG010626.1	XLOC_010441	XLOC_091839
NONSUSG011551.1	NONSUSG013697.1	NONSUSG012157.1	NONSUSG012207.1	NONSUSG005745.1	XLOC_105457	XLOC_098971	NONSUSG007533.1
NONSUSG002238.1	NONSUSG013116.1	NONSUSG010073.1	NONSUSG011151.1	NONSUSG005381.1	NONSUSG011754.1	XLOC_079019	XLOC_026469
XLOC_093604	NONSUSG003303.1	XLOC_064514	NONSUSG003326.1	NONSUSG000247.1	NONSUSG001034.1	NONSUSG016696.1(Dup1)	NONSUSG014267.1
NONSUSG007296.1	NONSUSG004376.1	NONSUSG010324.1	NONSUSG015412.1	NONSUSG008698.1	XLOC_026179	NONSUSG008043.1	XLOC_132464
NONSUSG002370.1	NONSUSG014516.1	NONSUSG018755.1	NONSUSG006720.1	NONSUSG007430.1	NONSUSG000970.1	NONSUSG015265.1	NONSUSG012707.1
NONSUSG015928.1	NONSUSG010942.1	NONSUSG016774.1	NONSUSG000104.1	NONSUSG011531.1	XLOC_117192	NONSUSG016130.1	NONSUSG012503.1
NONSUSG001846.1	NONSUSG006284.1	NONSUSG000654.2	XLOC_111446	NONSUSG015226.1	NONSUSG011519.1	NONSUSG012784.1	NONSUSG015384.1
NONSUSG003318.1	NONSUSG012780.1	NONSUSG000142.1	NONSUSG018404.1	NONSUSG008502.1	XLOC_129420	NONSUSG006489.1	NONSUSG004121.1
XLOC_007869	NONSUSG000716.1	NONSUSG007577.1	XLOC_055784	NONSUSG018548.1	NONSUSG017099.1	NONSUSG003461.1	NONSUSG012819.1
NONSUSG015523.1	NONSUSG007037.1	XLOC_094287	NONSUSG004171.1	XLOC_058258	NONSUSG018385.1	NONSUSG011804.1	XLOC_071770
XLOC_059441	XLOC_028073	NONSUSG006146.1	NONSUSG000842.1	NONSUSG014447.1	NONSUSG010612.1	NONSUSG005194.1	XLOC_128447
XLOC_112032	NONSUSG014609.1	NONSUSG005921.1	NONSUSG002557.1	NONSUSG006350.1	NONSUSG016453.1	NONSUSG008878.1	NONSUSG002348.1
NONSUSG003036.1	NONSUSG018598.1	NONSUSG016374.1	NONSUSG010388.1	NONSUSG000761.1	NONSUSG004208.1	XLOC_066958	NONSUSG005590.1
NONSUSG002329.1	NONSUSG001039.1	NONSUSG001254.1	NONSUSG004081.1	XLOC_125901	NONSUSG000972.1	XLOC_094313	NONSUSG012149.1
NONSUSG002949.1	NONSUSG001126.1	NONSUSG018682.1	NONSUSG008309.1	NONSUSG014449.1	NONSUSG007723.1	NONSUSG001401.1	NONSUSG005267.1
NONSUSG007363.1	NONSUSG003896.1	NONSUSG006122.1	NONSUSG014052.1	NONSUSG004724.1	NONSUSG013578.1	NONSUSG015618.1	NONSUSG007573.1
NONSUSG008815.1	NONSUSG009025.1	NONSUSG008079.1	NONSUSG012272.1	NONSUSG014486.1	NONSUSG009982.1	NONSUSG013917.1	NONSUSG006268.1
NONSUSG000312.1	NONSUSG010558.1	NONSUSG001089.1	NONSUSG006878.1	XLOC_128988	NONSUSG007859.1	XLOC_000673	NONSUSG003278.1
NONSUSG016611.1	NONSUSG004416.1	NONSUSG015839.1	NONSUSG009420.1	XLOC_075472	NONSUSG018449.1	NONSUSG008589.1	NONSUSG009519.1
XLOC_022813	NONSUSG018809.1	XLOC_128208	NONSUSG016301.1	NONSUSG015562.1	NONSUSG013461.1	NONSUSG005734.1	NONSUSG006415.1
XLOC_008143	NONSUSG002363.1	XLOC_030582	NONSUSG011377.1	NONSUSG000920.1	NONSUSG015019.1	XLOC_090559	NONSUSG001488.1
NONSUSG014268.1	NONSUSG011965.1	NONSUSG002156.1	NONSUSG009528.1	NONSUSG011487.1	NONSUSG009914.1	NONSUSG008591.1	NONSUSG007900.1
NONSUSG016319.1	XLOC_010669	NONSUSG008259.1	NONSUSG018272.1	XLOC_024118	NONSUSG006205.1	NONSUSG015500.2	NONSUSG002760.1
NONSUSG001454.1	NONSUSG009657.1	NONSUSG016101.1	XLOC_022548	NONSUSG003632.1	NONSUSG007429.1	NONSUSG005338.1	XLOC_073580
NONSUSG018553.1	NONSUSG000408.1	NONSUSG008695.1	XLOC_023959	NONSUSG015381.1	NONSUSG011240.1	NONSUSG001265.1	XLOC_092834
NONSUSG006700.1	NONSUSG011384.1	NONSUSG014724.1	NONSUSG015387.1	NONSUSG009496.1	NONSUSG006480.1	NONSUSG006042.1	NONSUSG010044.1
NONSUSG012485.1	NONSUSG005744.1	NONSUSG000285.1	NONSUSG012509.1	NONSUSG016689.1	XLOC_021039	NONSUSG014399.1	NONSUSG003658.1
NONSUSG007377.1	NONSUSG011884.1	NONSUSG007186.1	NONSUSG000166.1	NONSUSG004130.1	NONSUSG010827.1	NONSUSG003506.1	NONSUSG001055.1
NONSUSG003074.1	NONSUSG008858.1	NONSUSG012497.1	NONSUSG008147.1	NONSUSG016903.1	NONSUSG000687.1	NONSUSG015863.1	XLOC_090208
NONSUSG005941.1	NONSUSG006512.1	NONSUSG006585.1	NONSUSG002104.1	NONSUSG015610.1	NONSUSG017115.1	NONSUSG001431.1	XLOC_102923
NONSUSG005217.1	NONSUSG001362.1	NONSUSG005065.1	NONSUSG012850.1	NONSUSG013949.1	NONSUSG018254.1	NONSUSG012032.1	NONSUSG012696.1
NONSUSG006315.1	NONSUSG018444.1	NONSUSG010141.1	XLOC_049089	NONSUSG000263.1	NONSUSG002767.1	NONSUSG012654.1	NONSUSG000455.1
NONSUSG000140.1	NONSUSG015037.1	NONSUSG005521.1	NONSUSG011064.1	NONSUSG016798.1	NONSUSG014569.1	NONSUSG006463.1	XLOC_094651
NONSUSG003312.1	NONSUSG000904.1	XLOC_038717	NONSUSG011722.1	NONSUSG010833.1	NONSUSG016175.1	XLOC_052483	NONSUSG012520.1
NONSUSG003304.1	NONSUSG012160.1	NONSUSG006964.1	NONSUSG002183.1	NONSUSG004819.1	NONSUSG013075.1	NONSUSG006139.1	NONSUSG008275.1
NONSUSG004062.2	NONSUSG012394.1	NONSUSG012895.1	NONSUSG003806.1	NONSUSG006353.1	NONSUSG009673.1	NONSUSG010336.1	NONSUSG000213.1
NONSUSG002119.1	NONSUSG005559.1	NONSUSG008078.1	NONSUSG014064.1	NONSUSG013387.1	NONSUSG002692.1	NONSUSG014001.1	NONSUSG006240.1
NONSUSG009106.1	NONSUSG017066.1	XLOC_069229	NONSUSG004109.1	NONSUSG005365.1	XLOC_093296	NONSUSG001229.1	NONSUSG015844.1
XLOC_096058	NONSUSG011216.1	NONSUSG014920.1	NONSUSG001009.1	NONSUSG005999.1	NONSUSG008935.1	NONSUSG018614.1	NONSUSG013235.1
NONSUSG000756.1	XLOC_013755	NONSUSG018501.1	NONSUSG016482.1	NONSUSG002901.1	NONSUSG010586.1	NONSUSG013133.1	NONSUSG013628.1
XLOC_017363	NONSUSG001659.1	NONSUSG016114.1	NONSUSG013794.1	NONSUSG002817.1	NONSUSG008474.1	NONSUSG010261.1	NONSUSG005358.2
NONSUSG004589.1	NONSUSG003744.1	NONSUSG004340.1	NONSUSG018659.1	NONSUSG008920.1	NONSUSG015971.1	XLOC_100698	NONSUSG014994.1
NONSUSG013655.1	NONSUSG015223.1	NONSUSG012444.1(Dup2)	NONSUSG009772.1	NONSUSG010497.1	NONSUSG009414.1	NONSUSG012705.1	NONSUSG006430.1
NONSUSG013073.1	NONSUSG011959.1	NONSUSG013981.1	NONSUSG010407.1	NONSUSG002435.1	NONSUSG015385.1	NONSUSG012912.1	XLOC_020927
NONSUSG008184.1	NONSUSG008881.1	NONSUSG016380.1	NONSUSG002290.1	NONSUSG005870.1	NONSUSG018770.1	NONSUSG007184.1	NONSUSG012133.1
NONSUSG002330.1	NONSUSG008597.2	NONSUSG016054.1	NONSUSG009768.1	NONSUSG015196.1	XLOC_077808	NONSUSG001599.1	XLOC_092692
NONSUSG009598.1	NONSUSG006606.1	NONSUSG014098.1	NONSUSG011598.1	NONSUSG018733.1	NONSUSG003525.1	NONSUSG013014.1	XLOC_102686
NONSUSG005401.1	NONSUSG018514.1	NONSUSG014087.1	NONSUSG018490.1	NONSUSG012608.1	NONSUSG007635.1	XLOC_089480	NONSUSG013090.1
NONSUSG001631.1	NONSUSG013324.1	XLOC_107723	NONSUSG011646.1	NONSUSG018475.1	XLOC_053271	NONSUSG007913.1	XLOC_073282
NONSUSG003597.1	NONSUSG003077.1(Dup1)	NONSUSG004396.1	NONSUSG015327.1	NONSUSG010344.1	NONSUSG012317.1	NONSUSG009490.1	XLOC_128040
NONSUSG008817.1	NONSUSG009479.1	NONSUSG015257.1	NONSUSG009423.1	NONSUSG012327.1	NONSUSG004144.1	XLOC_019474	NONSUSG009797.1
NONSUSG004484.1	NONSUSG007861.1	NONSUSG001876.1	NONSUSG005554.1	NONSUSG002400.2	NONSUSG015700.1	NONSUSG018484.1	XLOC_102759
NONSUSG000315.1	NONSUSG005930.1	NONSUSG001890.1	NONSUSG013539.1	NONSUSG003739.1	NONSUSG014398.1	NONSUSG002595.1	XLOC_023221
NONSUSG018630.1	NONSUSG007003.1	XLOC_000102	NONSUSG012267.1	NONSUSG012564.1	NONSUSG005912.1	NONSUSG016620.1	NONSUSG008800.1
NONSUSG012364.1	NONSUSG017125.1	NONSUSG014641.1	NONSUSG016346.1	NONSUSG011956.1	NONSUSG014469.1	NONSUSG013786.1	NONSUSG010030.1
XLOC_081598	NONSUSG017037.1	NONSUSG009875.1	NONSUSG001924.2	NONSUSG005033.1	XLOC_053201	NONSUSG018269.1	XLOC_097074
NONSUSG004378.1	NONSUSG009874.1	NONSUSG000671.1	NONSUSG015138.1	NONSUSG002766.1	NONSUSG015176.1	NONSUSG011648.1	XLOC_000914
XLOC_078187	NONSUSG004570.1	NONSUSG012053.1	NONSUSG008657.1	NONSUSG017148.1	NONSUSG009843.1	NONSUSG007242.1	NONSUSG003768.1
NONSUSG013814.1	NONSUSG008123.1	XLOC_111469	XLOC_006557	NONSUSG007095.1	NONSUSG015669.1	NONSUSG017142.1	XLOC_086793
NONSUSG004755.1	NONSUSG005091.1	NONSUSG012450.1	XLOC_109947	NONSUSG010377.1	NONSUSG014780.1	NONSUSG001470.1	XLOC_025119
NONSUSG010519.1	NONSUSG001627.1	NONSUSG001988.1	NONSUSG003965.1	NONSUSG002217.1	NONSUSG011173.1	NONSUSG002342.1	NONSUSG003904.2
XLOC_085866	NONSUSG001279.1	NONSUSG012853.1	NONSUSG008205.1	NONSUSG000316.1	NONSUSG013400.1	NONSUSG003784.1	NONSUSG012870.1
NONSUSG009505.1	NONSUSG005428.1	NONSUSG011290.1	NONSUSG012690.1	NONSUSG001147.1	NONSUSG006890.1	NONSUSG016157.1	XLOC_107615
NONSUSG007000.1	NONSUSG010290.1	NONSUSG013629.1	NONSUSG006230.1	NONSUSG010204.1	NONSUSG018590.1	NONSUSG004300.1	NONSUSG007269.1
NONSUSG004899.1	NONSUSG010813.1	NONSUSG003833.1	NONSUSG005908.1	NONSUSG000894.1	NONSUSG010594.1	NONSUSG007658.1	XLOC_117272
NONSUSG015504.1	NONSUSG007538.1	NONSUSG009288.1	NONSUSG010726.1	NONSUSG009171.1	NONSUSG001948.1	XLOC_065432	XLOC_068890
NONSUSG013193.1	NONSUSG004571.1	XLOC_056209	NONSUSG016337.1	NONSUSG004218.1	NONSUSG010269.1	NONSUSG010284.1	XLOC_069890
NONSUSG009090.1(Dup1)	XLOC_044131	NONSUSG011597.1	NONSUSG007800.1	NONSUSG002825.1	NONSUSG006090.1	NONSUSG000340.1	NONSUSG015188.1
NONSUSG000392.1	NONSUSG018752.1	NONSUSG001043.1	NONSUSG011546.1	NONSUSG009402.1	XLOC_053994	NONSUSG006290.1	NONSUSG017126.1
NONSUSG002893.1	XLOC_095876	NONSUSG000143.1	NONSUSG013793.1	NONSUSG011502.1	NONSUSG013965.1	XLOC_099839	NONSUSG005963.1
NONSUSG005864.1	NONSUSG012439.1	NONSUSG010887.1	NONSUSG005526.1	NONSUSG016608.1	XLOC_105914	NONSUSG004624.1	NONSUSG014168.1
NONSUSG011866.1	NONSUSG016273.1	XLOC_097674	NONSUSG006398.1	NONSUSG004189.1	NONSUSG001774.1	NONSUSG006735.1	NONSUSG009991.1
XLOC_116528	NONSUSG014339.1	XLOC_040624	NONSUSG012328.1	NONSUSG018642.1	NONSUSG002404.1	NONSUSG007564.1	NONSUSG012055.1
NONSUSG009784.1	NONSUSG002088.1	NONSUSG000117.1	NONSUSG006371.1	NONSUSG002902.1	NONSUSG018265.1	NONSUSG000259.2	NONSUSG014354.1
NONSUSG016540.1	NONSUSG013120.1	NONSUSG001680.1	NONSUSG016318.1	NONSUSG007420.1	NONSUSG004016.1	NONSUSG008694.1	NONSUSG005482.1
NONSUSG015086.1	NONSUSG009274.1	NONSUSG018663.1	NONSUSG012220.1	NONSUSG002585.1	NONSUSG015623.1	NONSUSG013221.1	XLOC_055450
NONSUSG016342.1	NONSUSG003935.1	XLOC_042044	NONSUSG013072.1	NONSUSG016193.1	NONSUSG007282.1	NONSUSG013777.1	NONSUSG007402.1
NONSUSG001764.1	NONSUSG015270.1	NONSUSG008292.1	NONSUSG011938.1	NONSUSG007459.1	NONSUSG012278.1	NONSUSG005465.1	NONSUSG008059.1
NONSUSG014269.1	NONSUSG002244.1	NONSUSG012076.1	NONSUSG011801.1	XLOC_105830	NONSUSG007350.1	NONSUSG015401.1	NONSUSG002487.1
NONSUSG008462.1	NONSUSG015722.1	NONSUSG011915.1	NONSUSG005518.1	NONSUSG004473.1	XLOC_086402	NONSUSG012685.1	NONSUSG016032.1
NONSUSG002166.1	NONSUSG011874.1	NONSUSG011102.1	XLOC_009087	NONSUSG016584.1	XLOC_015951	XLOC_025967	NONSUSG011637.1
NONSUSG005189.1	NONSUSG004371.1	NONSUSG007297.1	NONSUSG011961.1	NONSUSG011969.1	NONSUSG006263.1	NONSUSG012670.1	XLOC_060514
NONSUSG003163.1	XLOC_039704	NONSUSG011265.1	NONSUSG018348.1	NONSUSG018255.1	NONSUSG017076.1	XLOC_129205	NONSUSG005346.1
NONSUSG004438.1	NONSUSG011957.1	NONSUSG012222.1	NONSUSG017140.1	NONSUSG009862.1	NONSUSG011046.1	NONSUSG015512.1	XLOC_092702
NONSUSG016195.1	NONSUSG008848.1	NONSUSG016039.1	NONSUSG011922.1	NONSUSG015801.1	NONSUSG006012.1	XLOC_128515	XLOC_105377
NONSUSG001843.1	NONSUSG006960.1	NONSUSG006586.1	NONSUSG018705.1	NONSUSG000051.1	NONSUSG007951.1	NONSUSG009938.1	NONSUSG004671.1
NONSUSG000746.1	NONSUSG000852.1	NONSUSG014258.1	NONSUSG015935.1	NONSUSG011464.1	NONSUSG003038.1	XLOC_102554	NONSUSG016314.1
NONSUSG002607.1	NONSUSG007807.1	NONSUSG005424.1	NONSUSG000083.1	NONSUSG009468.1	NONSUSG005982.1	NONSUSG002978.1	XLOC_037961
NONSUSG006898.1	NONSUSG008410.1	NONSUSG001802.2	NONSUSG007971.1	NONSUSG002024.1	NONSUSG018334.1	NONSUSG007233.1	XLOC_123115
NONSUSG014748.1	NONSUSG003824.1	NONSUSG018323.1	XLOC_130781	NONSUSG010834.1	NONSUSG015691.1	NONSUSG002153.1	NONSUSG018718.1
NONSUSG018415.1	XLOC_045008	NONSUSG018609.1	XLOC_081262	NONSUSG002578.1	NONSUSG001709.1	XLOC_091457	NONSUSG014227.1
NONSUSG006891.1	XLOC_033452	NONSUSG002218.1	NONSUSG018579.1	NONSUSG010533.1	XLOC_093469	XLOC_093324	XLOC_021552
NONSUSG010605.1	NONSUSG010808.1	NONSUSG005060.1	NONSUSG006514.1	NONSUSG001252.1	NONSUSG012183.1	NONSUSG008806.1	NONSUSG001173.1
NONSUSG008008.1	NONSUSG013641.1	NONSUSG008069.1	NONSUSG014505.1	XLOC_018358	NONSUSG017052.1	NONSUSG010551.1	NONSUSG006054.1
NONSUSG006743.1	XLOC_017366	XLOC_033078	NONSUSG008143.1	NONSUSG015797.1	NONSUSG009603.1	NONSUSG000735.1	XLOC_113960
NONSUSG005455.1	NONSUSG001897.1	NONSUSG000870.1	NONSUSG008433.1	NONSUSG005805.1	NONSUSG002211.1	NONSUSG001445.2	XLOC_074868
NONSUSG011255.1	NONSUSG001568.1	NONSUSG015625.1	NONSUSG000916.1	NONSUSG011775.1	NONSUSG014236.1	NONSUSG015289.1	XLOC_075851
NONSUSG010168.1	NONSUSG014458.1	NONSUSG008856.1	NONSUSG012888.1	NONSUSG000778.1	NONSUSG015662.1	NONSUSG012379.1	XLOC_071134
NONSUSG013127.1	NONSUSG013054.1	NONSUSG000125.1	NONSUSG014935.1	NONSUSG013402.1	NONSUSG005453.1	NONSUSG000763.1	NONSUSG001234.1
NONSUSG001337.1	XLOC_025918	NONSUSG008450.1	NONSUSG003176.1	NONSUSG011530.1	NONSUSG005254.1	NONSUSG015501.1	NONSUSG011683.1
NONSUSG014036.1	XLOC_031368	NONSUSG011165.1	NONSUSG005448.1	NONSUSG004502.1	NONSUSG009582.1	NONSUSG017172.1	NONSUSG003676.1
NONSUSG016036.1	NONSUSG013223.1	XLOC_122151	NONSUSG004411.1	NONSUSG006840.1	NONSUSG000465.1	NONSUSG000974.1	XLOC_064183
NONSUSG009081.1	NONSUSG007663.1		XLOC_134826	NONSUSG013020.2	NONSUSG010310.1	NONSUSG009536.1	NONSUSG009040.1
NONSUSG007313.1	NONSUSG009361.1		NONSUSG016707.1	NONSUSG008830.1	NONSUSG016571.1	NONSUSG014894.1	NONSUSG013573.1
NONSUSG017040.1	XLOC_101669		NONSUSG004716.1	NONSUSG003487.1	NONSUSG011324.1	XLOC_015934	NONSUSG004421.1
NONSUSG014278.1	NONSUSG008547.1		NONSUSG012264.1	NONSUSG005654.1	NONSUSG010615.1	XLOC_079954	NONSUSG009987.1
NONSUSG000519.1	NONSUSG014914.1		NONSUSG008142.1	NONSUSG008725.1	NONSUSG002433.1	NONSUSG009004.1	XLOC_014498
NONSUSG018828.1	NONSUSG015109.1		NONSUSG004232.1	NONSUSG006843.1	NONSUSG002619.1	NONSUSG010238.1	NONSUSG010709.1
NONSUSG013878.1	NONSUSG004186.1		NONSUSG007099.1	NONSUSG016378.1	XLOC_057735	NONSUSG000765.1	NONSUSG001467.1
NONSUSG007104.1	NONSUSG011856.1		XLOC_002597	XLOC_064480	XLOC_073451	XLOC_085197	NONSUSG004235.1
NONSUSG001553.1	NONSUSG009524.1		NONSUSG006457.1	NONSUSG008636.1	NONSUSG007778.1	NONSUSG010022.1	NONSUSG001815.1
NONSUSG007094.2	NONSUSG009450.1		NONSUSG007892.1	NONSUSG005789.1	NONSUSG011253.1	NONSUSG014739.1	XLOC_035108
NONSUSG010256.1	NONSUSG009852.1		NONSUSG009278.1	NONSUSG001251.1	NONSUSG018306.1	NONSUSG001841.1	NONSUSG009483.1
NONSUSG009311.1	NONSUSG004574.1		NONSUSG013764.1	NONSUSG015160.1	NONSUSG005443.1	NONSUSG001270.1	NONSUSG008203.1
NONSUSG012483.1	NONSUSG009136.1		NONSUSG003759.1	NONSUSG011101.1	NONSUSG008512.1	NONSUSG009542.1	NONSUSG010064.1
NONSUSG005866.1	XLOC_000056		NONSUSG001105.1	XLOC_057930	NONSUSG016653.1	NONSUSG012158.1	XLOC_078950
NONSUSG014198.1	NONSUSG004194.1		NONSUSG009546.1	NONSUSG010012.1	NONSUSG004005.2	NONSUSG010386.1	XLOC_128220
XLOC_108910	NONSUSG000806.1		XLOC_036107	NONSUSG001433.1	NONSUSG004795.1	NONSUSG012466.1	NONSUSG003703.1
NONSUSG005475.1	NONSUSG012101.1		NONSUSG008886.1	NONSUSG006662.1	NONSUSG008758.1	NONSUSG009293.1	NONSUSG014756.1
NONSUSG014222.1	NONSUSG013291.1		XLOC_052573	NONSUSG003866.1	NONSUSG010043.1	XLOC_122581	XLOC_027691
NONSUSG012116.1	NONSUSG012776.1		NONSUSG018374.1	NONSUSG000994.1	NONSUSG010708.1	XLOC_095789	XLOC_108272
NONSUSG009079.1	NONSUSG000086.1		XLOC_106803	NONSUSG002669.1	NONSUSG007543.1	XLOC_028150	NONSUSG003364.1
NONSUSG010811.1	NONSUSG010406.1		NONSUSG012733.1	NONSUSG011461.1	NONSUSG002431.1	NONSUSG008639.1	NONSUSG004480.1
NONSUSG016873.1	NONSUSG000868.1		NONSUSG002534.1	NONSUSG001415.1	NONSUSG009232.1	NONSUSG009545.1	NONSUSG008247.1
NONSUSG015524.1	NONSUSG007945.1		XLOC_135009	NONSUSG004816.1	NONSUSG010255.1	XLOC_105403	NONSUSG004159.1
NONSUSG004901.1	NONSUSG010006.1		NONSUSG001098.1	NONSUSG007503.1	NONSUSG008201.1	NONSUSG014149.1	NONSUSG000996.1
NONSUSG009992.1	NONSUSG011949.1		NONSUSG006942.1	NONSUSG006123.1	NONSUSG009990.1	NONSUSG008323.1	NONSUSG009010.1
NONSUSG010919.1	NONSUSG011793.1		NONSUSG010774.1	NONSUSG003710.1	NONSUSG004545.1	NONSUSG001857.1	XLOC_074768
NONSUSG012039.1	NONSUSG015655.1		NONSUSG014518.1	NONSUSG012998.1	NONSUSG004591.1	NONSUSG014060.1	NONSUSG015009.1
NONSUSG007786.1	NONSUSG005367.1		NONSUSG005707.1	NONSUSG003064.1	NONSUSG015790.2	NONSUSG010272.1	NONSUSG000685.1
NONSUSG015052.1	NONSUSG003808.1		NONSUSG006529.1	XLOC_097544	XLOC_080652	NONSUSG000350.1	NONSUSG014386.1
NONSUSG018689.1	NONSUSG004758.1		NONSUSG009912.2	NONSUSG011724.1	NONSUSG000035.1	XLOC_043650	NONSUSG018581.1
XLOC_077266	XLOC_028280		NONSUSG015902.1	NONSUSG002366.1	NONSUSG000682.1	NONSUSG006369.1	XLOC_003282
NONSUSG006036.1	NONSUSG004751.1		XLOC_098989	NONSUSG000174.1	NONSUSG009787.1	NONSUSG008789.1	NONSUSG003771.1
NONSUSG012452.1	NONSUSG013870.1		NONSUSG013950.1	NONSUSG011847.1	NONSUSG010839.1	NONSUSG015221.1	XLOC_062156
NONSUSG000961.1	NONSUSG008556.1		NONSUSG014195.1	NONSUSG016379.1	NONSUSG007806.1	NONSUSG006127.1	NONSUSG015448.1
NONSUSG015447.1	NONSUSG013631.1		NONSUSG008430.1	NONSUSG010557.1	NONSUSG010590.1	NONSUSG016905.1	XLOC_014911
NONSUSG005675.1	NONSUSG003055.1		NONSUSG018560.1	NONSUSG001495.1	NONSUSG004064.1	XLOC_073632	XLOC_074742
NONSUSG011456.1	NONSUSG014698.1		XLOC_092120	NONSUSG004154.1	NONSUSG013993.1	XLOC_000001	XLOC_105348
NONSUSG012925.1	NONSUSG015638.1		NONSUSG005935.1	NONSUSG006731.1	NONSUSG007284.1	XLOC_070934	XLOC_046021
NONSUSG010297.1	NONSUSG005817.1		NONSUSG016815.1	NONSUSG000953.1	NONSUSG008661.1	NONSUSG018284.1	NONSUSG007416.1
NONSUSG013372.1	NONSUSG015930.1		NONSUSG008191.1	NONSUSG016224.1	NONSUSG001522.1	NONSUSG016936.1	NONSUSG014763.1
NONSUSG014645.1	NONSUSG009034.1		NONSUSG012818.1	NONSUSG001411.1	NONSUSG007588.1	NONSUSG015513.1	XLOC_098483
NONSUSG012296.1	NONSUSG013858.1		NONSUSG008103.1	NONSUSG018636.1	NONSUSG008405.2	NONSUSG017033.1	NONSUSG002154.1
NONSUSG006511.1	NONSUSG010908.1		NONSUSG011343.1	NONSUSG000896.1	NONSUSG000407.1	XLOC_108190	NONSUSG010466.1
NONSUSG015018.1	XLOC_007933		NONSUSG018461.1	NONSUSG018558.1	NONSUSG003763.1	XLOC_039857	XLOC_069620
NONSUSG000853.1	NONSUSG012516.1		NONSUSG005807.1	NONSUSG014297.1	NONSUSG004966.1	NONSUSG012576.1	NONSUSG010084.1
NONSUSG009644.1	NONSUSG007996.1		NONSUSG016311.1	NONSUSG001834.1(Dup1)	NONSUSG018608.1	NONSUSG012504.1	NONSUSG015197.1
NONSUSG018351.1	NONSUSG013333.1		NONSUSG000424.1	NONSUSG000301.1	NONSUSG015418.1	NONSUSG014790.1	XLOC_100905
NONSUSG000732.1	NONSUSG015595.1		XLOC_132487	XLOC_133174	NONSUSG011168.1	NONSUSG016648.1	XLOC_041011
NONSUSG015934.1	NONSUSG011654.1		NONSUSG007585.1	NONSUSG004652.1	NONSUSG009503.1	NONSUSG011478.1	NONSUSG004723.1
XLOC_069386	NONSUSG001101.1		NONSUSG002994.1	NONSUSG016468.1	NONSUSG009869.1	NONSUSG004887.1	NONSUSG015952.1
NONSUSG011954.1	NONSUSG008845.1		NONSUSG011990.1	NONSUSG011359.1	NONSUSG015140.1	NONSUSG008747.1	NONSUSG005937.1
NONSUSG004752.1	XLOC_041348		XLOC_015433	XLOC_090508	NONSUSG001018.1	NONSUSG009070.1	NONSUSG003856.1
NONSUSG008053.1	NONSUSG016340.1		XLOC_049787	XLOC_049072	NONSUSG003815.1	XLOC_115356	NONSUSG006736.1
NONSUSG016365.1	NONSUSG006561.1		NONSUSG008885.1	NONSUSG008908.1	XLOC_056421	NONSUSG016854.1	NONSUSG004190.1
NONSUSG016603.1	NONSUSG003814.1		NONSUSG003842.1	NONSUSG003300.1	NONSUSG006312.1	NONSUSG005739.1	XLOC_130439
NONSUSG016284.1	NONSUSG016139.1		NONSUSG007388.1	NONSUSG001636.1	NONSUSG011812.1	NONSUSG013286.1	NONSUSG003039.1
NONSUSG010178.1	NONSUSG014130.1		NONSUSG001759.1	XLOC_086016	NONSUSG005121.1	NONSUSG014430.1	NONSUSG006295.1
NONSUSG003557.1	NONSUSG013179.1		NONSUSG014210.1	NONSUSG014446.1	NONSUSG007275.1	XLOC_014429	XLOC_098053
NONSUSG000318.1	NONSUSG000805.1		NONSUSG008999.1	NONSUSG010543.1	NONSUSG003964.1	XLOC_009105	XLOC_085901
NONSUSG002470.1	NONSUSG011892.1		NONSUSG004203.1	NONSUSG014224.1	XLOC_102715	NONSUSG002863.1	XLOC_011202
NONSUSG009489.1	NONSUSG002319.1		NONSUSG004549.1	NONSUSG017070.1	NONSUSG002617.1	XLOC_042429	NONSUSG014630.1
XLOC_022889	NONSUSG018492.1		NONSUSG012050.1	NONSUSG013796.1	NONSUSG006497.1	NONSUSG000510.1	XLOC_103079
XLOC_044060	NONSUSG012130.1		XLOC_067117	NONSUSG002982.1	NONSUSG015901.1	NONSUSG003228.1	NONSUSG018413.1
NONSUSG001077.1	NONSUSG006689.1		XLOC_128330	NONSUSG009254.1	NONSUSG011442.1	NONSUSG000640.1	XLOC_093190
NONSUSG014637.1	NONSUSG006307.1		NONSUSG004482.1	XLOC_060332	NONSUSG000294.1	XLOC_022881	NONSUSG004934.1
NONSUSG015912.1	NONSUSG010603.1		NONSUSG005307.1	NONSUSG005570.1	NONSUSG000700.1	NONSUSG005996.1	NONSUSG007555.1
NONSUSG003550.1	NONSUSG000354.1		NONSUSG015208.1	NONSUSG010094.1	NONSUSG008010.1	XLOC_133992	NONSUSG009050.1
XLOC_100439	NONSUSG009883.1		NONSUSG010982.1	NONSUSG002854.1	NONSUSG000075.1	NONSUSG004049.1	XLOC_097201
NONSUSG014542.1	NONSUSG012385.1		NONSUSG005706.1	NONSUSG018626.1	NONSUSG016799.1	XLOC_052907	XLOC_089510
XLOC_017911	NONSUSG011392.1		NONSUSG004703.1		NONSUSG000603.1	XLOC_061728	NONSUSG005611.1
NONSUSG003269.1	NONSUSG013957.1		NONSUSG002612.1		NONSUSG000439.1	XLOC_093292	XLOC_040266
NONSUSG016124.1	NONSUSG003587.1		NONSUSG009182.1		NONSUSG002945.1	NONSUSG011385.1	NONSUSG014573.1
NONSUSG018523.1	NONSUSG015275.1		NONSUSG018771.1		NONSUSG014302.1	XLOC_103929	NONSUSG004288.1
NONSUSG016071.1	XLOC_081376		XLOC_089240		NONSUSG001427.1	NONSUSG016553.1	XLOC_102947
NONSUSG012987.1	NONSUSG004089.1		NONSUSG009203.1		NONSUSG013144.1	XLOC_105511	NONSUSG018356.1
NONSUSG010954.1	XLOC_065084		NONSUSG004833.1		NONSUSG018327.1	NONSUSG015640.1	NONSUSG003078.1
NONSUSG016718.1	NONSUSG015288.1		NONSUSG015229.1		XLOC_074322	XLOC_087866	NONSUSG014002.1
NONSUSG012796.1	XLOC_121876		XLOC_089348		NONSUSG014056.1	XLOC_071434	NONSUSG011481.1
XLOC_053413	XLOC_008718		NONSUSG012898.1		NONSUSG003200.1	NONSUSG007713.1	XLOC_080903
NONSUSG014434.1	NONSUSG013971.1		NONSUSG000898.1		NONSUSG010417.1	NONSUSG004409.1	NONSUSG003340.1
NONSUSG007385.1	NONSUSG010391.1		NONSUSG014280.1		NONSUSG010775.1	NONSUSG008473.1	XLOC_070935
NONSUSG015249.1	NONSUSG005724.1		NONSUSG010910.1		NONSUSG005058.1	NONSUSG004192.1	NONSUSG008944.1
NONSUSG005859.1	NONSUSG001692.1		NONSUSG007891.1		NONSUSG009037.1	NONSUSG010194.1	NONSUSG009509.1
XLOC_100946	NONSUSG006594.1		XLOC_127934		NONSUSG001078.1	XLOC_069642	NONSUSG006769.2
NONSUSG008334.1	NONSUSG016693.1		NONSUSG018819.1		NONSUSG014963.1	XLOC_081587	NONSUSG018298.1
NONSUSG004142.1	NONSUSG008428.1		NONSUSG014995.1		XLOC_064953	XLOC_102944	XLOC_103150
NONSUSG005985.1	NONSUSG016306.1		NONSUSG018367.1		NONSUSG002203.1	NONSUSG005965.1	NONSUSG012910.1
NONSUSG016049.1	NONSUSG005703.1		NONSUSG005004.1			XLOC_078487	NONSUSG001129.1
NONSUSG006928.1	NONSUSG010664.1		XLOC_082201			XLOC_060872	XLOC_032565
NONSUSG010105.1	NONSUSG015586.1		NONSUSG002641.1			NONSUSG005655.1	XLOC_059885
NONSUSG003728.1	NONSUSG002113.1		NONSUSG005473.1			NONSUSG012797.1	XLOC_035118
NONSUSG008983.1	NONSUSG004654.1		NONSUSG009526.1			XLOC_074251	XLOC_039049
NONSUSG001406.1	NONSUSG015438.1		NONSUSG014887.1			XLOC_092670	NONSUSG014360.1
NONSUSG013810.1	NONSUSG007520.1		NONSUSG008057.1			NONSUSG000250.1	NONSUSG000156.1
NONSUSG000302.1	NONSUSG016016.1		NONSUSG014843.1			NONSUSG001785.1	NONSUSG004352.1
NONSUSG010514.1	NONSUSG002143.1		XLOC_100476			XLOC_126303	NONSUSG009378.1
NONSUSG008520.1	XLOC_026033		XLOC_033034			NONSUSG007502.1	NONSUSG013219.1
NONSUSG006830.1	NONSUSG007262.1		NONSUSG007836.1			XLOC_111466	XLOC_129278
NONSUSG009927.1	NONSUSG014907.1		NONSUSG007721.1			NONSUSG009751.1	NONSUSG005155.1
NONSUSG010254.1	NONSUSG014870.1		NONSUSG000606.1			NONSUSG003449.1	XLOC_130403
NONSUSG007724.1	NONSUSG002738.1		NONSUSG002465.1			NONSUSG010796.1	NONSUSG016848.1
NONSUSG016059.1	NONSUSG007432.1		NONSUSG009830.1			NONSUSG009817.1	NONSUSG010048.1
NONSUSG014246.1	NONSUSG012846.1		NONSUSG010671.1			NONSUSG010428.1	NONSUSG013325.1
NONSUSG014875.1	NONSUSG007247.1		NONSUSG010540.2			NONSUSG009451.1	NONSUSG009707.1
NONSUSG013155.1	NONSUSG009279.1		XLOC_061510			NONSUSG014610.1	NONSUSG000303.1
XLOC_062462	NONSUSG016257.1		NONSUSG014543.1			XLOC_122848	NONSUSG004540.1
NONSUSG009961.1	NONSUSG016289.1		NONSUSG003339.1			XLOC_026850	NONSUSG017211.1
XLOC_049377	NONSUSG003845.1		NONSUSG014997.1			XLOC_128456	XLOC_065433
NONSUSG000341.1	XLOC_088192		NONSUSG011011.1			NONSUSG010034.1	NONSUSG015759.1
NONSUSG005865.1(Dup1)	NONSUSG012028.1		NONSUSG008080.1			NONSUSG000678.1	XLOC_076564
NONSUSG009498.1	NONSUSG002310.1		NONSUSG005557.1			XLOC_103782	NONSUSG012851.1
XLOC_079452	NONSUSG000291.1		NONSUSG000949.1			XLOC_056474	XLOC_081389
NONSUSG012277.1	XLOC_053204		NONSUSG015650.1			NONSUSG012500.1	XLOC_017656
NONSUSG002677.1	NONSUSG017151.1		NONSUSG018325.1			XLOC_032987	NONSUSG004252.1
NONSUSG001780.1	NONSUSG014527.1		NONSUSG015619.1			XLOC_014102	NONSUSG012640.1
	NONSUSG008006.1		NONSUSG014239.1			NONSUSG004727.1	NONSUSG013082.1
	NONSUSG008702.1		NONSUSG002775.1			NONSUSG010025.1	NONSUSG005111.1
	NONSUSG001814.1		NONSUSG018747.1			XLOC_102354	XLOC_109989
	NONSUSG000494.1					XLOC_074257	NONSUSG003169.1
	NONSUSG013664.1					NONSUSG003825.1	NONSUSG016042.1
	NONSUSG000144.1					NONSUSG009948.1	XLOC_069753
	NONSUSG004128.1					NONSUSG002905.1	NONSUSG010950.1
	NONSUSG000697.1					NONSUSG005361.1	NONSUSG018716.1
	NONSUSG013653.1					NONSUSG008483.1	NONSUSG016901.1
	NONSUSG005300.1					NONSUSG012638.1	XLOC_090604
	XLOC_118685					NONSUSG003167.1	XLOC_074871
	NONSUSG009732.1					NONSUSG003272.1	NONSUSG013543.1
	NONSUSG006685.1					NONSUSG012446.1	NONSUSG000343.1
	NONSUSG016399.1					NONSUSG018240.1	XLOC_100806
	NONSUSG015089.1					XLOC_070681	NONSUSG004355.1
	NONSUSG004306.1					NONSUSG004976.1	NONSUSG013290.1
	NONSUSG011480.1					NONSUSG006769.2(Dup1)	NONSUSG013443.1
	NONSUSG018503.1					NONSUSG016167.1	XLOC_011176
	XLOC_045475					NONSUSG009531.1	NONSUSG013720.1
	NONSUSG010352.1					XLOC_089413	XLOC_129928
	NONSUSG008128.1					NONSUSG000300.1	NONSUSG004581.1
	NONSUSG016082.1					NONSUSG018693.1	NONSUSG003518.1
	NONSUSG000729.1					NONSUSG015175.1	NONSUSG016499.1
	NONSUSG008239.1					XLOC_134380	NONSUSG005860.1
	NONSUSG007002.1					NONSUSG015076.1	NONSUSG000764.1
	NONSUSG018346.1					XLOC_096578	NONSUSG002117.1
	NONSUSG003220.1					XLOC_072999	NONSUSG004599.1
	NONSUSG011467.1					NONSUSG012612.1	NONSUSG015103.1
	NONSUSG002739.1					NONSUSG001145.1	NONSUSG010156.1
	XLOC_106251					XLOC_129272	XLOC_068851
	NONSUSG008012.1					NONSUSG006880.1	NONSUSG006827.1
	NONSUSG006927.1					NONSUSG002410.1	NONSUSG014491.1
	NONSUSG005056.1					NONSUSG003018.1	XLOC_119891
	NONSUSG011468.1					XLOC_073946	NONSUSG010199.1
	NONSUSG012010.1					XLOC_014031	NONSUSG003214.1
	NONSUSG007874.1					XLOC_075693	NONSUSG010909.1
	NONSUSG004413.1					NONSUSG014651.1	NONSUSG004434.1
	NONSUSG009228.1					XLOC_097670	XLOC_067183
	NONSUSG015551.1					XLOC_100246	XLOC_035522
	XLOC_053378					NONSUSG014592.1	NONSUSG009810.1
	XLOC_087100					NONSUSG016413.1	XLOC_004131
	NONSUSG009341.1					NONSUSG003081.1	NONSUSG000493.1
	NONSUSG002241.1					NONSUSG015380.1	XLOC_053321
	NONSUSG002345.1					NONSUSG009113.1	NONSUSG014388.1
	NONSUSG018830.1					XLOC_033070	NONSUSG015190.1
	NONSUSG005995.1					NONSUSG007961.1	NONSUSG009045.1
	NONSUSG002157.1					NONSUSG011504.1	NONSUSG014129.1
	NONSUSG016329.1					NONSUSG008807.1	NONSUSG008761.1
	NONSUSG014699.1					XLOC_043304	XLOC_097751
	NONSUSG015922.1					XLOC_049249	NONSUSG008426.1
	NONSUSG014593.1					NONSUSG001193.1	XLOC_073256
	NONSUSG012004.1					NONSUSG001826.1	NONSUSG000607.1
	NONSUSG011676.1					XLOC_077919	NONSUSG003372.1
	NONSUSG014203.2					XLOC_110101	NONSUSG011329.1
	XLOC_075328					NONSUSG016866.1	XLOC_100236
	NONSUSG013540.1					NONSUSG010019.1	NONSUSG005025.2
	NONSUSG004562.2					NONSUSG000755.1	XLOC_078859
	XLOC_094131					NONSUSG017119.1	NONSUSG010071.1
	NONSUSG005648.1					NONSUSG013500.1	NONSUSG004520.1
	NONSUSG001108.1					NONSUSG006748.1	NONSUSG014435.1
	XLOC_008932					NONSUSG018467.1	NONSUSG018285.1
	NONSUSG002235.1					NONSUSG003152.1	NONSUSG005359.1
	XLOC_106325					NONSUSG005571.1	XLOC_025339
	XLOC_024864					XLOC_032824	XLOC_080373
	NONSUSG001005.1					NONSUSG016505.1	XLOC_134528
	NONSUSG002903.1					NONSUSG015186.1	NONSUSG003688.1
	NONSUSG009410.1					XLOC_005077	NONSUSG012676.1
	XLOC_077496					NONSUSG004102.1	NONSUSG001347.1
	NONSUSG002851.1					NONSUSG004307.1	NONSUSG008953.1
	NONSUSG014134.1					XLOC_124179	NONSUSG004462.1
	NONSUSG015573.1					NONSUSG007918.1	NONSUSG002710.1
	NONSUSG002566.1					XLOC_128747	NONSUSG014181.1
	NONSUSG009120.1					XLOC_023630	XLOC_090760
	NONSUSG011675.1					NONSUSG014157.1	XLOC_039123
	NONSUSG001342.1					XLOC_052191	XLOC_070833
	NONSUSG018380.1					NONSUSG006086.1	NONSUSG014899.2
	NONSUSG006929.1					NONSUSG003853.1	XLOC_048756
	NONSUSG013285.1					NONSUSG016238.1	NONSUSG015286.2
	NONSUSG004478.1					NONSUSG014669.1	XLOC_134417
	NONSUSG009978.1					NONSUSG011523.1	NONSUSG007374.1
	NONSUSG016113.1					XLOC_084066	XLOC_098929
	NONSUSG014254.1					NONSUSG008720.1	NONSUSG000157.1
	NONSUSG018790.1					NONSUSG002011.1	NONSUSG012036.1
	NONSUSG003563.1					NONSUSG007016.1	XLOC_018683
	NONSUSG009216.1					NONSUSG009710.1	XLOC_044966
	NONSUSG013820.1					XLOC_131798	NONSUSG007775.1
	NONSUSG015658.1					NONSUSG015689.1	NONSUSG015773.1
	NONSUSG005045.1					NONSUSG009783.1	XLOC_036459
	NONSUSG005869.1					XLOC_093300	XLOC_097595
	NONSUSG015474.1					XLOC_128356	NONSUSG015847.1
	NONSUSG011653.1					NONSUSG016589.1	NONSUSG000349.1
	NONSUSG000374.1					XLOC_048152	NONSUSG010155.1
	XLOC_089319					NONSUSG002772.1	NONSUSG008528.1
	NONSUSG006545.1					NONSUSG010395.1	NONSUSG015955.1
	NONSUSG016407.1					NONSUSG013421.1	NONSUSG005104.1
	NONSUSG010720.1					XLOC_025449	NONSUSG013998.1
	NONSUSG016559.1					XLOC_105951	XLOC_069687
	NONSUSG015785.1					NONSUSG013968.1	NONSUSG002144.1
	NONSUSG011702.1					NONSUSG008701.1	NONSUSG000637.1
	NONSUSG007873.1					NONSUSG016148.1	XLOC_064736
	NONSUSG000839.1					NONSUSG014446.1(Dup1)	NONSUSG013496.1
	NONSUSG015158.1					NONSUSG012003.1	NONSUSG017120.1
	NONSUSG006733.1					XLOC_071426	NONSUSG003182.1
	NONSUSG017103.1					NONSUSG001146.1	NONSUSG012371.1
	NONSUSG004649.1					NONSUSG000998.1	NONSUSG013254.1
	NONSUSG009780.1					NONSUSG009514.1	NONSUSG002089.1
	NONSUSG000936.1					NONSUSG002815.1	NONSUSG011913.1
	NONSUSG013867.1					XLOC_004915	NONSUSG009390.1
	NONSUSG006136.1					NONSUSG014730.1	NONSUSG015702.1
	NONSUSG012526.1					XLOC_002515	NONSUSG009013.1
	NONSUSG006082.1					XLOC_089799	NONSUSG009051.1
	NONSUSG009127.1					NONSUSG011283.1	NONSUSG011730.1
	NONSUSG005765.1					NONSUSG016429.1	NONSUSG012708.1
	NONSUSG016126.1					NONSUSG015678.1	NONSUSG014171.1
	NONSUSG010541.1					NONSUSG003019.1	NONSUSG001351.1
	NONSUSG014175.1					XLOC_109401
	NONSUSG002768.1					NONSUSG001119.1
	XLOC_012629					XLOC_115667
	NONSUSG007791.1					NONSUSG011927.1
	NONSUSG003452.1					NONSUSG015020.1
	NONSUSG006501.1					NONSUSG016664.1
	NONSUSG013505.1					NONSUSG001608.1
	NONSUSG010032.1					NONSUSG011353.1
	NONSUSG004923.1					XLOC_054723
	NONSUSG005553.1					XLOC_096379
	NONSUSG015942.1					XLOC_018308
	NONSUSG012981.1					XLOC_073293
	NONSUSG011067.1					NONSUSG018363.1
	NONSUSG000376.1					NONSUSG006978.1
	NONSUSG015838.1					NONSUSG015926.1
	NONSUSG011139.1					XLOC_015103
	NONSUSG002649.1					NONSUSG004651.1
	NONSUSG015290.1					XLOC_129148
	NONSUSG007291.1					NONSUSG007103.1
	NONSUSG007039.1					XLOC_027158
	NONSUSG002230.1					NONSUSG013656.1
	NONSUSG002824.1					XLOC_089815
	NONSUSG002246.1					NONSUSG005725.1
	NONSUSG004302.1					NONSUSG000676.1
	NONSUSG011943.1					NONSUSG002441.1
	NONSUSG007504.1					XLOC_004367
	NONSUSG003375.1					XLOC_096805
	NONSUSG009014.1					NONSUSG013401.1
	NONSUSG003627.1					XLOC_047439
	NONSUSG002333.1					NONSUSG018345.1
	NONSUSG015487.1					XLOC_088818
	NONSUSG000583.1					NONSUSG011017.1
	NONSUSG005849.1					XLOC_078638
	NONSUSG000404.1					XLOC_061682
	NONSUSG009497.1					NONSUSG014021.1
	NONSUSG003105.1					NONSUSG015104.1
	NONSUSG001552.1					XLOC_129222
	NONSUSG006851.1					NONSUSG002032.1
	NONSUSG005161.1					NONSUSG008211.1
	NONSUSG008915.1					NONSUSG002898.1
	NONSUSG010287.1					NONSUSG012656.1
	NONSUSG006062.1					NONSUSG000368.1
	NONSUSG009816.1					NONSUSG016691.1
	XLOC_116896					NONSUSG000792.1
	NONSUSG006744.1					XLOC_008179
	NONSUSG005799.1					XLOC_098341
	NONSUSG012631.1					NONSUSG014770.1
	NONSUSG005726.1					NONSUSG004359.1
	XLOC_098349					NONSUSG017177.1
	NONSUSG006935.1					NONSUSG003465.1
	NONSUSG015445.1					NONSUSG002050.1
	NONSUSG006773.1					XLOC_130288
	NONSUSG016637.1					NONSUSG009539.1
	NONSUSG003041.1					NONSUSG010711.1
	NONSUSG006115.1					NONSUSG007210.1
	NONSUSG015088.1					NONSUSG007725.1
	NONSUSG015212.1					NONSUSG013902.1
	NONSUSG002332.1					NONSUSG013366.1
	XLOC_069808					NONSUSG000081.1
	NONSUSG011618.1					NONSUSG007757.1
	NONSUSG014685.1					NONSUSG010221.1
	NONSUSG013654.1					NONSUSG014628.1
	NONSUSG005952.1					NONSUSG005459.1
	NONSUSG000040.1					NONSUSG005541.1
	NONSUSG005383.1					XLOC_075691
	NONSUSG008561.1					NONSUSG012412.1
						NONSUSG009030.1
						NONSUSG009084.1
						NONSUSG002388.1
						NONSUSG012800.1
						NONSUSG008792.1
						XLOC_133918
						NONSUSG008208.1
						XLOC_028054
						NONSUSG011946.1
						NONSUSG003573.1
						NONSUSG010896.1
						XLOC_033028
						NONSUSG014915.1
						NONSUSG004298.1
						XLOC_084124
						NONSUSG008126.1
						NONSUSG001389.1
						XLOC_071439
						XLOC_119774
						NONSUSG002393.1
						XLOC_090532
						XLOC_069695
						NONSUSG003150.1
						XLOC_025250
						NONSUSG015081.1
						XLOC_100927
						XLOC_119225
						XLOC_088040
						NONSUSG014397.1
						NONSUSG016890.1
						NONSUSG008025.1
						XLOC_055802
						NONSUSG011809.1
						XLOC_085146
						NONSUSG003007.1
						NONSUSG007832.1
						NONSUSG006212.1
						NONSUSG012315.1
						XLOC_064382
						NONSUSG010206.1
						NONSUSG011441.1
						XLOC_128723
						XLOC_098041
						NONSUSG008459.1
						NONSUSG018246.1
						NONSUSG016003.1
						XLOC_051044
						NONSUSG000444.1
						NONSUSG002136.1
						NONSUSG012653.1
						NONSUSG012616.1
						NONSUSG010838.1
						NONSUSG007911.1
						NONSUSG002718.1
						NONSUSG011988.1
						NONSUSG009019.1
						NONSUSG010057.1
						XLOC_017039
						NONSUSG013953.1
						XLOC_003896
						NONSUSG005421.1
						XLOC_097617
						XLOC_056131
						NONSUSG013398.1
						NONSUSG000964.1
						NONSUSG010722.1
						NONSUSG006324.1
						NONSUSG001195.1
						NONSUSG014939.1
						NONSUSG015597.1
						NONSUSG010730.1
						XLOC_095966
						NONSUSG004858.1
						NONSUSG013450.1
						XLOC_112462
						NONSUSG008724.1
						XLOC_018371
						XLOC_088819
						NONSUSG004802.1
						XLOC_071730
						XLOC_085216
						NONSUSG011120.1
						NONSUSG013502.1
						NONSUSG014470.1
						NONSUSG005701.1
						NONSUSG011433.1
						NONSUSG013931.1
						XLOC_005805
						XLOC_007893
						XLOC_026239
						NONSUSG008207.1
						NONSUSG006220.1
						NONSUSG015235.1
						XLOC_132496
						NONSUSG012549.1
						NONSUSG013326.1
						NONSUSG015153.1
						NONSUSG007154.1
						XLOC_120587
						NONSUSG003669.1
						NONSUSG009381.1
						NONSUSG011710.1
						NONSUSG004199.1
						NONSUSG002952.1
						XLOC_101830
						XLOC_073645
						XLOC_132081
						XLOC_026415
						XLOC_044187
						XLOC_060197
						NONSUSG015699.1
						NONSUSG003030.1
						NONSUSG011214.1
						NONSUSG011891.2(Dup1)
						NONSUSG000568.1
						NONSUSG011023.1
						NONSUSG011424.1
						NONSUSG013818.1
						XLOC_063770
						NONSUSG003693.1
						NONSUSG001914.1
						NONSUSG009325.1
						XLOC_098195
						XLOC_081660
						NONSUSG002146.1
						NONSUSG017038.1
						XLOC_025220
						XLOC_069647
						NONSUSG003511.1
						NONSUSG000220.1
						XLOC_111348
						NONSUSG013308.1
						NONSUSG018464.1
						NONSUSG015155.1
						NONSUSG008721.1
						NONSUSG016037.1
						NONSUSG007201.1
						XLOC_125069
						NONSUSG016347.1
						XLOC_024384
						NONSUSG016230.1
						XLOC_103010
						NONSUSG014414.1
						XLOC_095536
						XLOC_028534
						NONSUSG009422.1
						NONSUSG018731.1
						XLOC_004410
						NONSUSG003365.1
						NONSUSG001947.1
						XLOC_098036
						NONSUSG017080.1
						NONSUSG001699.2(Dup2)
						NONSUSG014410.1
						NONSUSG010076.1
						XLOC_128409
						NONSUSG016844.1
						NONSUSG000091.1
						NONSUSG018278.1
						XLOC_098067
						NONSUSG002413.1
						NONSUSG017092.1
						XLOC_037963
						XLOC_083175
						XLOC_014397
						XLOC_003022
						NONSUSG011889.1
						XLOC_116622
						NONSUSG009619.1
						NONSUSG000688.1
						NONSUSG008424.1
						XLOC_013816
						NONSUSG007886.1
						NONSUSG006567.1
						XLOC_127026
						NONSUSG016581.1
						XLOC_025171
						XLOC_062512
						NONSUSG006782.1
						NONSUSG009510.1
						NONSUSG010373.1
						NONSUSG000952.1
						NONSUSG002639.1
						XLOC_100817
						NONSUSG015405.1
						NONSUSG018304.1
						NONSUSG005574.1
						NONSUSG013615.1
						NONSUSG003494.1
						XLOC_095380
						NONSUSG013003.1
						NONSUSG006562.1
						NONSUSG001227.1
						XLOC_113005
						XLOC_069095
						NONSUSG005933.1
						NONSUSG016330.1
						NONSUSG003247.1
						NONSUSG001637.1
						NONSUSG007563.1
						NONSUSG002583.1
						NONSUSG004924.1
						NONSUSG013335.1
						NONSUSG008965.1
						XLOC_003868
						NONSUSG003410.1
						XLOC_047029
						NONSUSG014982.1
						NONSUSG005034.1
						NONSUSG009931.1
						XLOC_072433
						XLOC_124581
						NONSUSG000204.1
						NONSUSG016666.1
						XLOC_021220
						NONSUSG002430.1
						NONSUSG003687.1
						XLOC_026555
						NONSUSG003336.1
						NONSUSG013642.1
						NONSUSG008219.1
						XLOC_073889
						NONSUSG016842.1
						NONSUSG008778.1
						XLOC_032891
						NONSUSG003488.1
						XLOC_088119
						NONSUSG011816.1
						NONSUSG001164.1
						XLOC_045274
						NONSUSG012840.1
						NONSUSG017060.1
						NONSUSG005312.1
						XLOC_048279
						NONSUSG006428.1
						NONSUSG008101.1
						NONSUSG002145.1
						NONSUSG006421.1
						NONSUSG013915.1
						NONSUSG006032.1
						NONSUSG014686.1
						XLOC_115389
						NONSUSG009073.1
						NONSUSG018735.1
						NONSUSG003785.1(Dup1)
						NONSUSG014425.1
						XLOC_058530
						NONSUSG001721.1
						XLOC_112984
						NONSUSG011085.1
						XLOC_045410
						NONSUSG004403.1
						NONSUSG002681.1
						XLOC_124780
						XLOC_095431
						XLOC_128517
						NONSUSG014125.1
						XLOC_065966
						NONSUSG010631.1
						XLOC_025770
						XLOC_077831
						NONSUSG009428.1
						XLOC_062661
						NONSUSG005902.1
						XLOC_080778
						NONSUSG006580.1
						XLOC_057928
						XLOC_131917
						NONSUSG006829.1
						NONSUSG007278.1
						XLOC_104058
						XLOC_003939
						XLOC_113585
						NONSUSG010479.1
						XLOC_026101
						NONSUSG009250.1
						XLOC_090160
						XLOC_033045
						NONSUSG013827.1
						NONSUSG005009.1
						XLOC_073008
						NONSUSG012734.1
						XLOC_005584
						NONSUSG008225.1
						NONSUSG001756.1
						XLOC_003649
						NONSUSG009008.1
						NONSUSG014478.1
						NONSUSG009609.1
						NONSUSG011877.1
						XLOC_020657
						NONSUSG008504.1
						NONSUSG001106.1
						NONSUSG013305.1
						NONSUSG012857.1
						XLOC_024025
						NONSUSG013996.1
						NONSUSG008786.1
						NONSUSG003491.1
						NONSUSG015780.1
						NONSUSG015502.1
						NONSUSG010385.1
						XLOC_036858
						NONSUSG008479.1
						NONSUSG010666.1
						XLOC_010868
						XLOC_067179
						XLOC_125056
						NONSUSG012465.1
						NONSUSG018486.1
						NONSUSG007451.1
						XLOC_100760
						NONSUSG005353.1
						NONSUSG001361.2
						NONSUSG014232.1
						NONSUSG002835.1
						NONSUSG001154.1
						NONSUSG018719.1
						NONSUSG009043.1
						NONSUSG002423.1
						NONSUSG011453.1
						XLOC_113393
						NONSUSG013930.1
						NONSUSG003389.1
						NONSUSG004296.1
						NONSUSG001444.1
						XLOC_111985
						NONSUSG001746.1
						NONSUSG007290.1
						NONSUSG010307.1
						NONSUSG018509.1
						NONSUSG003361.1
						NONSUSG016264.1
						NONSUSG004853.1
						NONSUSG014105.1
						NONSUSG013294.1
						XLOC_016443
						NONSUSG001761.1
						NONSUSG005086.1
						XLOC_135402
						NONSUSG005115.1
						XLOC_129291
						NONSUSG014490.1
						XLOC_061168
						NONSUSG001087.1
						NONSUSG017011.1
						NONSUSG016098.1
						NONSUSG010129.1
						NONSUSG016389.1
						NONSUSG015889.1
						NONSUSG014738.1
						NONSUSG003665.1
						NONSUSG015615.1
						XLOC_095421
						NONSUSG005786.1
						NONSUSG014719.1
						NONSUSG012736.1
						XLOC_005370
						XLOC_004981
						NONSUSG014450.1
						NONSUSG002039.1
						NONSUSG012861.1
						NONSUSG006047.2
						XLOC_067249
						NONSUSG002231.1
						XLOC_027000
						XLOC_120953
						NONSUSG015350.1
						XLOC_077954
						XLOC_001386
						NONSUSG002880.1
						NONSUSG008382.1
						NONSUSG013463.1
						NONSUSG013352.1
						NONSUSG008677.1
						XLOC_042473
						NONSUSG007375.1
						NONSUSG006506.1
						NONSUSG002087.1
						NONSUSG000260.1
						XLOC_017140
						NONSUSG011050.1
						NONSUSG011857.1
						NONSUSG009549.1
						NONSUSG009375.1
						NONSUSG010976.1
						XLOC_102926
						XLOC_065258
						XLOC_065026
						NONSUSG000608.1
						NONSUSG003748.1
						NONSUSG014744.1
						NONSUSG014107.1
						NONSUSG002095.1
						NONSUSG016945.1
						NONSUSG009796.1
						XLOC_048636
						NONSUSG010841.1
						NONSUSG007030.1
						NONSUSG013068.1
						XLOC_055275
						NONSUSG003936.1
						NONSUSG007822.1
						NONSUSG011890.1
						NONSUSG015714.1
						XLOC_119201
						NONSUSG002879.1
						XLOC_044838
						NONSUSG009265.1
						NONSUSG014468.1
						NONSUSG016498.1
						NONSUSG007047.1
						NONSUSG008937.1
						NONSUSG006210.1
						XLOC_023008
						XLOC_097637
						NONSUSG012147.1
						NONSUSG016517.1
						NONSUSG002026.1
						NONSUSG012499.1
						XLOC_031611
						NONSUSG004342.1
						NONSUSG004896.1
						NONSUSG009995.1
						XLOC_075839
						XLOC_094649
						XLOC_045006
						NONSUSG011044.1
						NONSUSG015943.1
						NONSUSG003492.1
						NONSUSG008222.2
						NONSUSG015783.1
						NONSUSG009525.1
						XLOC_035199
						NONSUSG010840.1
						NONSUSG009392.1
						NONSUSG009185.1
						NONSUSG010571.1
						NONSUSG002227.1
						NONSUSG011054.1
						XLOC_007692
						NONSUSG003210.1
						NONSUSG001050.1
						NONSUSG012660.1
						NONSUSG000807.1
						XLOC_064886
						NONSUSG015105.1
						NONSUSG004201.1
						NONSUSG010508.1
						NONSUSG014526.1
						NONSUSG011039.1
						NONSUSG013741.1
						XLOC_003509
						NONSUSG003179.1
						XLOC_105521
						NONSUSG006269.1
						NONSUSG008534.1
						XLOC_134159
						NONSUSG008977.1
						NONSUSG007031.1
						NONSUSG012016.1
						NONSUSG004360.1
						NONSUSG017182.1
						NONSUSG003974.1
						XLOC_046265
						NONSUSG013355.1
						NONSUSG007155.1
						XLOC_132223
						NONSUSG011227.1
						NONSUSG015978.1
						NONSUSG008290.1
						NONSUSG015015.1
						NONSUSG012629.1
						NONSUSG007244.1
						NONSUSG013513.1
						NONSUSG018664.1
						XLOC_103221
						XLOC_061866
						XLOC_058407
						NONSUSG005922.1
						NONSUSG010467.1
						XLOC_077993
						NONSUSG003782.1
						XLOC_117070
						NONSUSG001810.1
						XLOC_015000
						XLOC_061979
						NONSUSG001092.1
						NONSUSG011661.1
						NONSUSG013359.1
						NONSUSG002648.1
						XLOC_071063
						NONSUSG015036.1
						XLOC_094357
						XLOC_089464
						NONSUSG005343.1
						XLOC_097474
						NONSUSG016458.1
						XLOC_057733
						NONSUSG007261.1
						NONSUSG003690.1
						NONSUSG006660.1
						NONSUSG012748.1
						XLOC_134837
						NONSUSG018226.1
						NONSUSG002054.1
						NONSUSG015396.1
						NONSUSG010940.1
						XLOC_079133
						NONSUSG008237.1
						NONSUSG005692.1
						NONSUSG014741.1
						XLOC_123303
						NONSUSG013919.1
						NONSUSG010974.1
						NONSUSG013733.1
						NONSUSG003510.1
						NONSUSG008627.1
						XLOC_054436
						NONSUSG010812.1
						NONSUSG018389.1
						NONSUSG007035.1
						XLOC_081364
						NONSUSG002391.1
						NONSUSG004176.1
						NONSUSG013726.1
						NONSUSG011837.1
						NONSUSG006402.1
						XLOC_112458
						NONSUSG005270.1
						NONSUSG016110.1
						NONSUSG003374.1
						NONSUSG004401.1
						NONSUSG016944.1
						XLOC_092190
						NONSUSG005046.1
						NONSUSG016960.1
						NONSUSG008342.1
						NONSUSG010836.1
						NONSUSG016439.1
						NONSUSG000776.1
						NONSUSG014659.1
						XLOC_025910
						NONSUSG008295.2
						XLOC_044096
						NONSUSG005660.1
						XLOC_119412
						NONSUSG010018.1
						NONSUSG006198.1
						NONSUSG003376.1
						NONSUSG002071.1
						NONSUSG014373.1
						XLOC_044428
						NONSUSG000691.1
						NONSUSG004380.1
						NONSUSG003749.1
						NONSUSG013283.1
						NONSUSG011783.1
						XLOC_135233
						NONSUSG011732.1
						NONSUSG012618.1
						NONSUSG011144.1
						NONSUSG003683.1
						NONSUSG001084.1
						XLOC_103508
						NONSUSG003263.1
						NONSUSG010142.1
						NONSUSG006128.1
						NONSUSG016919.1
						NONSUSG000232.1
						XLOC_044431
						XLOC_081201
						NONSUSG004468.1
						NONSUSG011484.1
						NONSUSG013441.1
						NONSUSG009792.1
						NONSUSG014387.1
						NONSUSG001395.1
						NONSUSG006966.1
						NONSUSG007856.1
						XLOC_128783
						NONSUSG002665.1
						XLOC_135803
						NONSUSG010979.1
						NONSUSG008787.1
						XLOC_094185
						NONSUSG016867.1
						NONSUSG015891.1
						NONSUSG016165.1
						XLOC_073258
						NONSUSG012548.1
						XLOC_068840
						XLOC_082734
						XLOC_000005
						XLOC_025448
						XLOC_027655
						NONSUSG013293.1
						XLOC_102484
						NONSUSG001042.1
						NONSUSG010033.1
						NONSUSG010378.1
						XLOC_068196
						NONSUSG008719.1
						NONSUSG014072.1
						NONSUSG013216.1
						NONSUSG007289.1
						NONSUSG009005.1
						NONSUSG009190.1
						NONSUSG001099.1
						NONSUSG012590.1
						NONSUSG001231.1
						NONSUSG013091.1
						NONSUSG003411.1
						XLOC_074740
						NONSUSG003600.1
						NONSUSG010116.1
						XLOC_057523
						XLOC_113352
						NONSUSG012316.1
						NONSUSG009394.1
						NONSUSG015035.1
						NONSUSG014660.1
						XLOC_128420
