# Supplementary material for: Comprehensive analysis of lncRNAs involved in skeletal muscle development in ZBED6-knockout Bama pigs
Source: BMC Genomics. 2021 Aug 4;22:593. doi: 10.1186/s12864-021-07881-y (PMC8340374; doi:10.1186/s12864-021-07881-y)
Supplement: Supplementary file 5 — Additional file 5. Supplementary Table S5. Cis and trans target genes predicted to be regulated by tissue-specific and commonly expressed lncRNAs in 7 tissues (gastrocnemius muscle, longissimus dorsi, heart, liver, spleen, lung and kidney) in WT pigs. [file 12864_2021_7881_MOESM5_ESM.xlsx]

## Sheet: Heart
Table S5. Cis-target genes predicted to be regulated by heart tissue-specific expressed lncRNAs in WT pig				Table S5. Trans-target genes predicted to be regulated by heart tissue-specific expressed lncRNAs in WT pig
lnc	overlap up10k	overlap down10k		lnc	Gene	CorrelationCoefficient	pvalue	Relationship
NONSUSG009575.1				NONSUSG000970.1	SPECC1	0.969025	0.00142434	positive
NONSUSG007282.1				NONSUSG000970.1	GPR35	0.981408	0.000515255	positive
NONSUSG010014.1				NONSUSG006984.1	MYH4	0.973247	0.00106401	positive
XLOC_021039	CRYL1	IFT88		NONSUSG006984.1	DMRTA1	0.965586	0.00175615	positive
NONSUSG007778.1				NONSUSG006984.1	DDAH1	0.975931	0.000862019	positive
NONSUSG006703.1				NONSUSG006984.1	PADI2	0.956912	0.00274489	positive
NONSUSG015579.1				NONSUSG006984.1	CDKN1A	0.953265	0.00322515	positive
NONSUSG011632.1	LOC110260835,CYP2D25	NDUFA6		NONSUSG006984.1	CHMP4C	0.966294	0.00168496	positive
NONSUSG014723.1				NONSUSG006984.1	LDHD	0.955375	0.00294262	positive
NONSUSG004064.1
NONSUSG007635.1
NONSUSG008935.1		PSMA1
NONSUSG002650.1
NONSUSG005348.1
NONSUSG010713.1
NONSUSG017099.1
NONSUSG014780.1
NONSUSG009503.1		C3H16orf71
NONSUSG009477.1
NONSUSG001522.1
NONSUSG009873.1		MBOAT2
NONSUSG002992.1	HELZ
NONSUSG000596.1	IFN-ALPHA-15	IFN-DELTA-4
NONSUSG000611.1
NONSUSG001274.1
NONSUSG014056.1		STXBP6
NONSUSG013400.1
NONSUSG009787.1
NONSUSG010859.1	ANP32E
XLOC_086402
NONSUSG007302.1
NONSUSG015700.1
NONSUSG016541.1
NONSUSG001948.1		LOC102165195
NONSUSG004329.1
NONSUSG013965.1
XLOC_073451	LOC102161175
XLOC_056421
NONSUSG018338.1	CCNB2
NONSUSG011173.1		TMEM74
NONSUSG013065.1
NONSUSG008758.1
NONSUSG000696.1
XLOC_073261
NONSUSG011442.1
NONSUSG002211.1
NONSUSG010269.1
NONSUSG000682.1
NONSUSG000035.1
NONSUSG015662.1
NONSUSG007275.1
NONSUSG015140.1
NONSUSG004795.1
NONSUSG012321.1
NONSUSG001018.1
NONSUSG016102.1
NONSUSG007951.1	LOC110257517	DPP6
XLOC_053994
NONSUSG012384.1
NONSUSG017076.1
NONSUSG016175.1
XLOC_080652	LOC106509843	HAAO
NONSUSG008512.1
NONSUSG011203.1
NONSUSG002385.1
NONSUSG005453.1		TBX1
NONSUSG010615.1
NONSUSG009990.1		DNAJC30
NONSUSG000972.1
NONSUSG001989.1
NONSUSG010708.1
NONSUSG006480.1
NONSUSG008150.1		TBRG4
NONSUSG002871.1
NONSUSG003200.1
XLOC_093296
NONSUSG016525.1
NONSUSG018265.1
XLOC_116946	HSD17B13
NONSUSG003964.1
NONSUSG018254.1
NONSUSG005576.1		PPYR1
NONSUSG005121.1	SFRP5,ZFYVE27
NONSUSG000970.1
XLOC_026179	IGF2BP1	LOC110255214
NONSUSG000407.1
NONSUSG018608.1
NONSUSG004526.1
NONSUSG014469.1
XLOC_068856
NONSUSG009843.1
NONSUSG000078.1
NONSUSG009914.1	LOC100520556	ZNF12
NONSUSG001774.1
NONSUSG000294.1
NONSUSG006839.1
NONSUSG001755.1
XLOC_033705		CCR9
NONSUSG010417.1
NONSUSG013461.1	TMEM82,SLC25A34
NONSUSG012773.1	ACOT7
NONSUSG007516.1
NONSUSG008511.1
XLOC_117192	IDUA
NONSUSG014963.1	SCARB2
XLOC_053271
NONSUSG015669.1
NONSUSG009582.1
NONSUSG015692.1
NONSUSG007028.1		LOC106508163
NONSUSG006481.1
XLOC_015951		LOC100624251
NONSUSG005785.1
XLOC_112038		LOC102160153
NONSUSG010255.1
NONSUSG014398.1	NFKBIL1	LTA,TNF
NONSUSG014041.1
NONSUSG011175.1	TMEM74,LOC110260239
NONSUSG000439.1
NONSUSG004256.1
XLOC_074322	PRM3,PRM2,PRM1	SOCS1
NONSUSG016653.1	ZNF648
NONSUSG006090.1
NONSUSG007543.1
NONSUSG001034.1
NONSUSG018635.1	LOC110260216	ST3GAL1
XLOC_069669	LOC110259243,LOC100737764
NONSUSG014544.1
XLOC_102715
NONSUSG015971.1
NONSUSG013075.1
NONSUSG006046.1	WDR12
NONSUSG008389.1
NONSUSG005058.1
NONSUSG016453.1
NONSUSG012278.1
XLOC_075091
NONSUSG002767.1	ACOD1	CLN5
NONSUSG011393.1
NONSUSG005218.1	EDRF1	UROS
NONSUSG010701.1
NONSUSG011224.1		FAM92A
NONSUSG009037.1
NONSUSG004208.1
NONSUSG005787.1		LOC110257199,ZEB2
NONSUSG004005.2
NONSUSG014772.1
NONSUSG011519.1
NONSUSG007370.1		VAPB
NONSUSG017115.1
NONSUSG000722.1
NONSUSG007731.1	CLEC5A
NONSUSG015019.1
NONSUSG017206.1	PNMA6F
NONSUSG005254.1
NONSUSG000700.1
NONSUSG008140.1
XLOC_018932	ZAR1L
XLOC_106178
NONSUSG000603.1
NONSUSG014938.1
NONSUSG009232.1
NONSUSG003763.1
NONSUSG010043.1	OTOA	IGSF6
NONSUSG009982.1		IFT22
NONSUSG011168.1
NONSUSG018449.1
NONSUSG006313.1
NONSUSG010590.1	LOC110260239
NONSUSG000465.1
NONSUSG003761.1
NONSUSG011812.1
NONSUSG010311.1
NONSUSG011159.1
NONSUSG018770.1
NONSUSG000687.1		COL15A1
XLOC_028072
NONSUSG003525.1		LRRC75A
NONSUSG008976.1		ASF1B
NONSUSG004966.1
NONSUSG018388.1	LOC110255805
NONSUSG009673.1	SERTAD2	AFTPH
NONSUSG005984.1
NONSUSG005815.1
NONSUSG006332.1
NONSUSG007429.1
NONSUSG017052.1
NONSUSG011409.1
NONSUSG016571.1		TMEM60
NONSUSG008405.2		ARMC6
NONSUSG014807.1
NONSUSG000249.1	LOC106508915
NONSUSG009603.1	IL18R1
NONSUSG006012.1
NONSUSG012513.1
NONSUSG004433.1	CLSTN2
NONSUSG002203.1
NONSUSG007368.1
NONSUSG005912.1	SARAF
NONSUSG008157.1		MRPL32
NONSUSG007284.1	RBL1	MROH8
NONSUSG010626.1
NONSUSG009581.1
NONSUSG002097.1		FBP1
NONSUSG001709.1
NONSUSG013993.1
NONSUSG003352.1		TMEM106A,NBR1
NONSUSG012317.1		LOC110260776
NONSUSG010653.1	NDUFAF6	TP53INP1
NONSUSG003038.1	CCR7
NONSUSG000967.1		LOC100154422
NONSUSG002263.1		ITIH5
NONSUSG001257.1
XLOC_064354	HOXA4	LOC110257592
NONSUSG010810.1	IGSF8	KCNJ10
NONSUSG015623.1
XLOC_105457
NONSUSG002404.1		CCDC70,LOC102163801
NONSUSG010839.1
NONSUSG002692.1	CKAP2
NONSUSG001250.1
NONSUSG014302.1		C7H6orf52
XLOC_129420
NONSUSG015418.1
NONSUSG002577.1
NONSUSG013707.1
NONSUSG001528.1		ANP32B
NONSUSG002433.1
NONSUSG011350.1
NONSUSG004893.1		ANKRD13A
NONSUSG018590.1
NONSUSG018327.1		MED23
NONSUSG009003.1		MYO1F
NONSUSG000968.1		ENPP1
XLOC_056551	GZMA-2
XLOC_077497		LOC110260062
NONSUSG002617.1
NONSUSG006203.1		LOC106506169
NONSUSG010821.1
NONSUSG010594.1
NONSUSG016659.1
NONSUSG013144.1
NONSUSG006890.1
XLOC_105914
NONSUSG003463.1	CRK	MYO1C
NONSUSG002476.1
NONSUSG007350.1
NONSUSG001427.1
NONSUSG010612.1		RRM2B
NONSUSG016338.1	LOC100514356
XLOC_093469
NONSUSG011754.1
NONSUSG018306.1
XLOC_038467
XLOC_077808	LOC102161175
NONSUSG003624.1	DCLK3
NONSUSG014236.1	AHNAK2	CDCA4
NONSUSG006263.1
NONSUSG007723.1	LOC106508193
NONSUSG016799.1
NONSUSG006497.1		WDR12
NONSUSG007617.1
NONSUSG014569.1	LOC110261602
NONSUSG004087.2	CLDN8	LOC100624898
NONSUSG018385.1
NONSUSG012183.1
XLOC_057735
NONSUSG010586.1
NONSUSG013578.1
NONSUSG000075.1
NONSUSG005443.1	SDF2L1,LOC100155534,MIR130B	LOC100154312,YDJC
NONSUSG000477.1
NONSUSG013114.1	LOC106510444	ZCCHC14
NONSUSG002619.1		WASF3
NONSUSG004016.1
NONSUSG007336.1	LOC110257432
NONSUSG007631.1
NONSUSG006065.1
NONSUSG007806.1
NONSUSG015385.1
NONSUSG004144.1	PRDM15	C2CD2
NONSUSG005076.1
NONSUSG014720.1		TRAF3
XLOC_095415
NONSUSG004591.1
NONSUSG011571.1	LOC102159118	LRRC8D
XLOC_078904
NONSUSG007588.1
NONSUSG010775.1
NONSUSG005982.1
NONSUSG004545.1
XLOC_078446
NONSUSG018334.1
NONSUSG006984.1
NONSUSG006205.1
NONSUSG009078.1	LOC110259417
NONSUSG008661.1		SLC25A48
NONSUSG010827.1	MIR9-1
NONSUSG009414.1
NONSUSG000683.1
NONSUSG001078.1
NONSUSG007859.1
NONSUSG009869.1
NONSUSG008387.1
NONSUSG015216.1		LOC110262052
NONSUSG008010.1
NONSUSG003815.1
NONSUSG008201.1
NONSUSG002945.1	LOC102165522	MIF4GD,GGA3,MRPS7
NONSUSG005493.1
NONSUSG011046.1	FOXH1,PPP1R16A	LOC110255327,LOC100152459
XLOC_061338	PCK1,LOC110257401
NONSUSG008474.1	ATCAY
NONSUSG003953.1
XLOC_098980
NONSUSG011240.1
NONSUSG011324.1
XLOC_064953	BRMS1,B4GAT1	CD248
XLOC_078841
XLOC_053201
XLOC_123913
XLOC_015843
NONSUSG011326.1
NONSUSG006312.1	IRF2	LOC106506219
NONSUSG015901.1		BARX2
NONSUSG011383.1		SEMA4A
NONSUSG006811.1
NONSUSG002431.1
NONSUSG015176.1
XLOC_100892		SLC7A5
NONSUSG015691.1		PDE2A
NONSUSG011253.1
NONSUSG008015.1		LOC102164216
NONSUSG007630.1
NONSUSG009626.1
NONSUSG010310.1
NONSUSG015790.2

## Sheet: Liver
Table S5. Cis-target genes predicted to be regulated by liver tissue-specific expressed lncRNAs in WT pig				Table S5. Trans-target genes predicted to be regulated by liver tissue-specific expressed lncRNAs in WT pig
lnc	overlap up10k	overlap down10k		lnc	Gene	CorrelationCoefficient	pvalue	Relationship
XLOC_064480				XLOC_105830	SERPINB2	0.997532	9.12955e-06	positive
NONSUSG008830.1		SMTNL1		XLOC_105830	NR4A1	0.980577	0.000562218	positive
XLOC_000080				XLOC_105830	-	0.997576	8.81003e-06	positive
XLOC_086016				XLOC_105830	ACTN2	0.99687	1.46757e-05	positive
NONSUSG005100.1				XLOC_105830	CCL2	0.997576	8.81003e-06	positive
NONSUSG007394.1		GATA5		XLOC_105830	HERC6	0.99401	5.37095e-05	positive
NONSUSG015381.1		LOC110261978		XLOC_105830	HSPB7	0.997548	9.01148e-06	positive
NONSUSG006843.1				XLOC_105830	SLC43A1	0.997576	8.81003e-06	positive
NONSUSG005381.1		TBX5		XLOC_105830	HTRA1	0.997576	8.81003e-06	positive
NONSUSG007556.1				XLOC_105830	TM4SF20	0.933495	0.00648738	positive
NONSUSG015885.1				XLOC_105830	GM2A	0.996996	1.35231e-05	positive
NONSUSG004473.1				XLOC_105830	SMPX	0.954928	0.0030015	positive
NONSUSG007459.1				XLOC_105830	-	0.99744	9.82146e-06	positive
NONSUSG014297.1				XLOC_105830	-	0.926798	0.00784171	positive
NONSUSG018558.1				XLOC_105830	NUP62CL	0.972963	0.00108664	positive
NONSUSG010421.1				XLOC_105830	-	0.994297	4.86999e-05	positive
NONSUSG014904.1				XLOC_105830	PIM3	-0.970126	0.00132537	negative
NONSUSG016608.1				XLOC_105830	MMP7	0.997514	9.26316e-06	positive
XLOC_060332				XLOC_105830	BHLHE40	0.919184	0.00953299	positive
NONSUSG018494.1				XLOC_105830	FGF13	0.921608	0.00897706	positive
NONSUSG015797.1	ARHGAP42			XLOC_105830	CELSR1	0.997576	8.81003e-06	positive
NONSUSG013020.2				XLOC_105830	ISG20	0.942261	0.00490451	positive
NONSUSG013387.1	PPP6R1	HSPBP1		XLOC_105830	DTNB	0.985972	0.000293806	positive
NONSUSG007062.1				XLOC_105830	PRAP1	0.99676	1.57338e-05	positive
NONSUSG006123.1	PDE6D			XLOC_105830	RHBG	0.996652	1.67971e-05	positive
NONSUSG018642.1				XLOC_105830	MORN4	0.920344	0.00926486	positive
NONSUSG015213.1				XLOC_105830	KIAA1644	0.94302	0.00477755	positive
NONSUSG010497.1				XLOC_105830	DUSP8	0.980516	0.000565737	positive
NONSUSG015340.1				XLOC_105830	ZC3H12A	0.964528	0.00186511	positive
NONSUSG003487.1				XLOC_105830	PLP1	0.996623	1.70849e-05	positive
NONSUSG013170.1				NONSUSG018548.1	DUSP8	0.902652	0.0137536	positive
NONSUSG013796.1	LOC106504312			NONSUSG018548.1	MMD	0.918762	0.00963124	positive
NONSUSG013178.1	SF3B3			NONSUSG018548.1	NR4A1	0.915929	0.0103047	positive
NONSUSG007503.1				NONSUSG018548.1	HBB	0.963752	0.00194707	positive
NONSUSG011487.1	ST7L			NONSUSG018548.1	UCHL1	0.958187	0.0025859	positive
NONSUSG010983.1				NONSUSG018548.1	P2RX6	0.9827	0.000446352	positive
NONSUSG008958.1		COMP		NONSUSG018548.1	SMPX	0.941292	0.00506873	positive
XLOC_129697				NONSUSG016379.1	PIM3	-0.964794	0.0018374	negative
NONSUSG006731.1				NONSUSG016379.1	-	0.996503	1.8322e-05	positive
NONSUSG004891.1	ACADS	SPPL3		NONSUSG016379.1	MMP7	0.989905	0.00015236	positive
XLOC_105830				NONSUSG016379.1	NUP62CL	0.959413	0.00243748	positive
NONSUSG015610.1		LOC106507813		NONSUSG016379.1	-	0.975186	0.000915995	positive
NONSUSG000051.1				NONSUSG016379.1	KIAA1644	0.916454	0.0101783	positive
NONSUSG001107.1				NONSUSG016379.1	DUSP8	0.948202	0.00395504	positive
NONSUSG002669.1				NONSUSG016379.1	RHBG	0.990832	0.000125701	positive
NONSUSG000174.1				NONSUSG016379.1	PLP1	0.993172	6.97725e-05	positive
NONSUSG000920.1				NONSUSG016379.1	ZC3H12A	0.96558	0.00175676	positive
XLOC_128988	LOC110258309	LOC110258310		NONSUSG016379.1	CELSR1	0.990083	0.000147039	positive
NONSUSG015160.1				NONSUSG016379.1	DTNB	0.958135	0.00259237	positive
NONSUSG012327.1				NONSUSG016379.1	PRAP1	0.984805	0.000344556	positive
NONSUSG009171.1				NONSUSG016379.1	-	0.990083	0.000147039	positive
NONSUSG002585.1		LOC106504762		NONSUSG016379.1	ACTN2	0.985779	0.000301934	positive
NONSUSG006732.1		LOC106506503		NONSUSG016379.1	CCL2	0.990083	0.000147039	positive
NONSUSG016064.1	TNN	KIAA0040		NONSUSG016379.1	SLC43A1	0.990083	0.000147039	positive
NONSUSG016584.1				NONSUSG016379.1	HSPB7	0.990064	0.000147609	positive
NONSUSG016379.1				NONSUSG016379.1	HERC6	0.984642	0.000351975	positive
NONSUSG010377.1	OST4	TMEM214		NONSUSG016379.1	SERPINB2	0.990123	0.000145861	positive
NONSUSG011969.1				NONSUSG016379.1	NR4A1	0.976088	0.000850838	positive
NONSUSG005637.1				NONSUSG016379.1	SMPX	0.948085	0.00397284	positive
NONSUSG009468.1				NONSUSG016379.1	GM2A	0.989637	0.000160541	positive
NONSUSG011155.1				NONSUSG016379.1	-	0.989985	0.000149935	positive
NONSUSG014506.1				NONSUSG016379.1	HTRA1	0.990083	0.000147039	positive
XLOC_130568		LOC110259044,LOC110259045		NONSUSG016379.1	TM4SF20	0.925458	0.00812777	positive
NONSUSG014715.1		LOC102164942
NONSUSG011775.1
NONSUSG013530.1
NONSUSG000414.1
NONSUSG017148.1
NONSUSG014486.1
NONSUSG001636.1
NONSUSG006655.1
NONSUSG008920.1
NONSUSG005365.1
NONSUSG013483.1	LOC102165262
NONSUSG010422.1
NONSUSG011531.1	SNX7	MIR137
XLOC_112267
NONSUSG015061.1
NONSUSG010443.1	EIPR1	LOC106509920
NONSUSG016952.1		CDR1
XLOC_042120	CALY	FUOM
NONSUSG010907.1
NONSUSG017070.1
NONSUSG002366.1		USPL1
NONSUSG002217.1
NONSUSG005690.1
NONSUSG004119.1
NONSUSG012051.1
NONSUSG005366.1	LOC110256789
NONSUSG005386.1		TPCN1
NONSUSG004816.1
NONSUSG004819.1		HAND2
NONSUSG000778.1
NONSUSG000994.1
NONSUSG003466.1
NONSUSG016428.1
NONSUSG004154.1	WDR4	LOC106505505
XLOC_129030
NONSUSG012362.1	USP44
NONSUSG006662.1
NONSUSG018475.1	LOC110256821,LOC110256600
NONSUSG004189.1
NONSUSG006840.1
NONSUSG004271.1
NONSUSG003866.1		LOC102162136
NONSUSG001272.1	ALDH1A3
NONSUSG014789.1
NONSUSG005805.1
NONSUSG010204.1		LOC100739325
NONSUSG009739.1	LOC106508573,SLC3A1
XLOC_110296	LOC110261677,TRNAW-CCA-5,TRNAM-CAU-8
NONSUSG016431.1	PATE1
NONSUSG012270.1		LOC106507533,LOC106507532
NONSUSG002713.1
XLOC_133174
NONSUSG011464.1		TTF2
NONSUSG001563.1
NONSUSG003632.1
XLOC_000281		LOC100521937
NONSUSG012498.1	TMEM231
NONSUSG008725.1	PDE6A
NONSUSG009402.1
NONSUSG000761.1
NONSUSG010012.1
NONSUSG010543.1	LOC110260448
NONSUSG000247.1	OSTM1
NONSUSG002825.1
NONSUSG014766.1
NONSUSG002578.1
NONSUSG007430.1
NONSUSG008154.1	GCK	POLD2
NONSUSG013838.1
XLOC_096297	LOC106510494	KCTD19
NONSUSG015226.1
NONSUSG014449.1
XLOC_072260
NONSUSG014308.1
NONSUSG015562.1
NONSUSG004496.1
NONSUSG000301.1
NONSUSG014151.1	GSTZ1	SAMD15
NONSUSG014071.1
NONSUSG007483.1		INSM1
NONSUSG016224.1	LOC100522507	LOC100523079
NONSUSG004502.1
NONSUSG004724.1
NONSUSG007095.1
XLOC_125901
NONSUSG001433.1	IFN-DELTA-6,IFN-OMEGA-4	IFN-DELTA-5
NONSUSG014447.1
NONSUSG012381.1
NONSUSG010533.1
NONSUSG011502.1		AMIGO1,LOC100624950
NONSUSG018548.1		LSM14B
NONSUSG002400.2		LOC106505276
NONSUSG000263.1	LOC106508922
NONSUSG001641.1
NONSUSG002766.1
NONSUSG007600.1		PTGIS
XLOC_068566		PPIC,LOC110259457
XLOC_083995
NONSUSG013118.1
XLOC_129381
XLOC_131764
XLOC_079015	LUC7L	LOC110259958,LOC100737768,HBM
NONSUSG018636.1
NONSUSG006356.1
NONSUSG013402.1
NONSUSG008698.1
NONSUSG002817.1	LOC102159417
NONSUSG008922.1
NONSUSG016404.1		CXCR5
NONSUSG010645.1
NONSUSG014223.1
NONSUSG009500.1	SEC14L5	PPL
NONSUSG000953.1	BCLAF1
NONSUSG000047.1
NONSUSG015196.1		LOC110262044
NONSUSG016689.1
NONSUSG003950.1
XLOC_065892
NONSUSG002901.1
NONSUSG000896.1		LOC110259919
NONSUSG001495.1
NONSUSG003300.1	ABCA5
NONSUSG010344.1
NONSUSG005789.1
NONSUSG016903.1		RNF128
NONSUSG014446.1	ZFAND3	BTBD9
NONSUSG004652.1
XLOC_058258
NONSUSG001415.1
NONSUSG001147.1
NONSUSG016418.1
NONSUSG000549.1
NONSUSG006262.1
XLOC_008007
NONSUSG011847.1
NONSUSG006444.1
NONSUSG005407.1	TPST2
NONSUSG005570.1		LDB3
NONSUSG010328.1
NONSUSG010617.1
NONSUSG000316.1
NONSUSG016174.1
NONSUSG015179.1
NONSUSG018255.1
NONSUSG010833.1	EFNA4
NONSUSG018818.1	TNFSF18	LOC100516636
NONSUSG006121.1	LOC106506398	LOC106506399
NONSUSG008636.1	LOC106509548
NONSUSG016597.1
NONSUSG009201.1	CDC42SE2,LYRM7	RAPGEF6
NONSUSG016465.1		FMOD
NONSUSG012564.1		SLC6A2
NONSUSG007065.1	LOC106506539
NONSUSG002435.1	LOC106504680	LOC106504683
NONSUSG009254.1
XLOC_090508
NONSUSG009807.1	LOC106509872
NONSUSG016798.1	LOC110257735,SCML1
NONSUSG011415.1		CERS2
NONSUSG001874.1
NONSUSG011724.1	PYM1
XLOC_018358	DHTKD1	UPF2
XLOC_063315		LOC102162071
NONSUSG005654.1		SEMA4G
NONSUSG004782.1
NONSUSG016193.1		TMEM41B
NONSUSG007469.1
NONSUSG018768.1
NONSUSG015522.1		LOC100738196
NONSUSG011101.1
NONSUSG011461.1
NONSUSG009727.1		LOC110260019
NONSUSG001252.1
NONSUSG011910.1
NONSUSG005511.1
NONSUSG005999.1
XLOC_096278
XLOC_131979
NONSUSG005246.1
NONSUSG002964.1
NONSUSG014216.1
NONSUSG002854.1
NONSUSG010258.1	LGALSL
NONSUSG003739.1
NONSUSG000415.1
NONSUSG010834.1	DCST2	LENEP
NONSUSG003710.1
NONSUSG001411.1
NONSUSG005027.1	P4HA1
NONSUSG014277.1		FARS2
NONSUSG016378.1
NONSUSG001668.1
NONSUSG008499.1
NONSUSG003871.1
NONSUSG004218.1
NONSUSG001329.1
NONSUSG014224.1		CCNK
NONSUSG010094.1
NONSUSG008112.1
NONSUSG017208.1	RENBP,NAA10	HCFC1
NONSUSG001751.1
NONSUSG011530.1
XLOC_057184	LOC110257298
XLOC_049072
NONSUSG006286.1	AGPAT5	XKR5
NONSUSG007544.1
NONSUSG002420.1
NONSUSG009244.1	LOC110259522
NONSUSG000497.1
NONSUSG000894.1	SNX9
NONSUSG012553.1	PRMT7
NONSUSG018733.1
NONSUSG002982.1
XLOC_057930		TRIP13
NONSUSG013769.1
NONSUSG002024.1	LOC106505085	MARC2
NONSUSG006353.1
NONSUSG007420.1
NONSUSG005870.1
NONSUSG010557.1	C4H8orf76	LOC110260226
NONSUSG011359.1	B4GALT3	USP21,UFC1
NONSUSG010511.1
NONSUSG007647.1
NONSUSG011956.1
XLOC_097544
NONSUSG001251.1
NONSUSG012998.1
NONSUSG014114.1
NONSUSG013949.1
NONSUSG015801.1
NONSUSG008908.1
NONSUSG005745.1
NONSUSG005033.1	LOC106506036
NONSUSG016468.1
NONSUSG009496.1
NONSUSG008502.1	SNCB	CDHR2
NONSUSG017057.1	PRRG1,LOC110257648
NONSUSG007455.1
XLOC_024118
NONSUSG002662.1
NONSUSG012608.1		CEBPG
NONSUSG013970.1
NONSUSG017133.1		CSTF2
XLOC_132587
NONSUSG009862.1
NONSUSG002436.1
NONSUSG006350.1
NONSUSG010737.1		LOC110260459
NONSUSG002902.1
NONSUSG018626.1

## Sheet: Spleen
Table S5. Cis-target genes predicted to be regulated by spleen tissue-specific expressed lncRNAs in WT pig				Table S5. Trans-target genes predicted to be regulated by spleen tissue-specific expressed lncRNAs in WT pig
lnc	overlap up10k	overlap down10k		lnc	Gene	CorrelationCoefficient	pvalue	Relationship
XLOC_135009				NONSUSG013337.1	PPBP	0.976518	0.000820613	positive
NONSUSG015571.1				NONSUSG013337.1	CD248	0.993648	6.0386e-05	positive
XLOC_011596				NONSUSG013337.1	7SK	0.959733	0.00239954	positive
NONSUSG003928.1				NONSUSG013337.1	CPB1	0.959351	0.00244487	positive
NONSUSG004731.1				NONSUSG013337.1	CP	0.945651	0.00435052	positive
NONSUSG005384.1				NONSUSG013337.1	LOC100736951	0.929495	0.00728123	positive
NONSUSG005554.1		ZMIZ1		NONSUSG013337.1	LHFPL3	0.942484	0.00486696	positive
NONSUSG000409.1				NONSUSG013337.1	7SK	-0.965571	0.00175766	negative
NONSUSG012275.1				NONSUSG013337.1	FAM111A	0.938196	0.00561165	positive
NONSUSG002641.1		UBL3		NONSUSG013337.1	PXDN	0.961319	0.00221535	positive
NONSUSG012267.1				NONSUSG013337.1	MYH7	0.930385	0.00710062	positive
XLOC_059855	COL20A1			NONSUSG013337.1	LOC100739080	0.934867	0.00622536	positive
NONSUSG012818.1		LUZP1		NONSUSG013337.1	-	-0.957092	0.00272215	negative
NONSUSG011711.1				NONSUSG013337.1	7SK	-0.918846	0.00961183	negative
NONSUSG000638.1				NONSUSG013337.1	APOBR	-0.914523	0.0106473	negative
NONSUSG014276.1		LYRM4		NONSUSG013337.1	CAVIN2	0.938343	0.00558523	positive
NONSUSG008142.1				XLOC_045647	C1orf186	0.930136	0.00715104	positive
NONSUSG011722.1				XLOC_045647	COL26A1	-0.935185	0.00616531	negative
XLOC_049089	LOC110257138	LOC110257136		XLOC_045647	RGS2	-0.90069	0.0143039	negative
NONSUSG005856.1	LOC106506202			XLOC_045647	7SK	-0.930713	0.00703466	negative
NONSUSG011187.1		ATP6V1C1		XLOC_045647	SAMSN1	-0.973952	0.00100887	negative
NONSUSG002557.1				XLOC_045647	HERC6	-0.92714	0.00776956	negative
NONSUSG011941.1	NUDT4			NONSUSG015124.1	Metazoa_SRP	0.933589	0.0064691	positive
NONSUSG006878.1				NONSUSG015124.1	KLHL14	0.906001	0.0128384	positive
NONSUSG004427.1	LOC106505701			NONSUSG015124.1	ISG12(A)	0.919086	0.00955577	positive
NONSUSG005968.1				NONSUSG015124.1	ALOX5	0.90563	0.0129384	positive
NONSUSG000877.1				NONSUSG015124.1	CR2	0.929706	0.00723827	positive
NONSUSG008999.1		TMEM205,CCDC159		NONSUSG015124.1	CKMT2	0.92142	0.00901959	positive
NONSUSG016311.1				NONSUSG015124.1	CD274	0.918437	0.00970744	positive
NONSUSG018335.1				NONSUSG015124.1	LRRK2	0.919086	0.00955577	positive
NONSUSG003176.1	RNF222			NONSUSG015124.1	7SK	0.919086	0.00955577	positive
NONSUSG008601.1				NONSUSG015124.1	FCRL1	0.901476	0.0140823	positive
NONSUSG012410.1				NONSUSG015124.1	STAB2	0.934841	0.0062303	positive
NONSUSG000166.1				NONSUSG015124.1	C1QTNF1	0.91948	0.00946418	positive
NONSUSG016301.1				NONSUSG015124.1	SPON1	0.910312	0.0117052	positive
NONSUSG012785.1				NONSUSG015124.1	LOC110258651; LOC110258648; LOC110258649; LOC102159373; LOC110258650	0.919086	0.00955577	positive
NONSUSG013348.1		RPL13A		NONSUSG015124.1	Metazoa_SRP	0.919086	0.00955577	positive
NONSUSG013793.1				NONSUSG015124.1	ADAMTS12	0.953581	0.00318202	positive
NONSUSG007891.1		LOC110257536		NONSUSG015124.1	7SK	0.928609	0.00746303	positive
NONSUSG012933.1	DSG3			NONSUSG015124.1	FCRL4	0.955207	0.00296472	positive
NONSUSG005004.1	REEP3			NONSUSG015124.1	APLNR	0.919086	0.00955577	positive
NONSUSG003990.1				NONSUSG015124.1	USP18	0.905947	0.012853	positive
NONSUSG002994.1				NONSUSG015124.1	7SK	0.919086	0.00955577	positive
NONSUSG002796.1		LOC110255846		NONSUSG015124.1	-	0.92377	0.00849508	positive
NONSUSG011801.1	RERGL			NONSUSG015124.1	TSPAN7	0.919086	0.00955577	positive
NONSUSG014935.1				NONSUSG015124.1	NPPA	0.905646	0.012934	positive
NONSUSG008108.1	NOD1			NONSUSG015124.1	GYPA	-0.924025	0.00843904	negative
NONSUSG016346.1				NONSUSG015124.1	7SK	-0.919111	0.00954998	negative
NONSUSG015327.1		LOC110262090		NONSUSG015124.1	-	0.919086	0.00955577	positive
NONSUSG002867.1				NONSUSG015124.1	-	0.919086	0.00955577	positive
NONSUSG001009.1				NONSUSG015124.1	RNaseP_nuc	0.918624	0.00966369	positive
XLOC_100476	USP24			NONSUSG015124.1	C8orf46	0.978099	0.000714247	positive
NONSUSG014371.1	ZSCAN16			NONSUSG015124.1	OLIG1	0.907492	0.0124407	positive
NONSUSG009520.1		ZNF174		NONSUSG015124.1	7SK	0.924966	0.008234	positive
NONSUSG018458.1		NAA50		NONSUSG015124.1	HTRA3	0.918694	0.00964718	positive
NONSUSG011546.1
NONSUSG016475.1
NONSUSG003827.1
NONSUSG013409.1	LOC100737218
XLOC_037917
XLOC_089348	LOC106505295	BCL10
XLOC_111446		MESP1
NONSUSG003444.1
XLOC_073159
NONSUSG018461.1
NONSUSG010910.1
NONSUSG002534.1
XLOC_053269
NONSUSG003865.1
NONSUSG011377.1
NONSUSG013794.1		LOC102159209
NONSUSG015935.1	EIF2D	DYRK3
NONSUSG016147.1
NONSUSG005707.1	MIR9851	ENO4
NONSUSG001598.1
XLOC_049787	ARL4C
NONSUSG012509.1
NONSUSG011064.1
NONSUSG015412.1
NONSUSG005935.1
NONSUSG008957.1
NONSUSG005706.1
NONSUSG004482.1
NONSUSG007561.1
NONSUSG006942.1
NONSUSG008972.1
NONSUSG001939.1
XLOC_022548
NONSUSG015229.1
NONSUSG001341.1
XLOC_134826
NONSUSG008309.1	LOC110259275
NONSUSG008987.1		LOC100517751
XLOC_015433		LOC106507907
NONSUSG013950.1	PRPH2
NONSUSG012145.1	ZC3H10,LOC106507497
XLOC_052573
XLOC_124163
NONSUSG018325.1
NONSUSG006398.1	LOC106508120	LOC110256990
NONSUSG014505.1
NONSUSG004659.1
NONSUSG007388.1
NONSUSG018367.1
NONSUSG015208.1
XLOC_042131
NONSUSG004833.1
NONSUSG009423.1	LOC100736818,LOC100736868
XLOC_023959	RPL23	TRNAC-GCA-6,CWC25
NONSUSG012888.1
NONSUSG003198.1
NONSUSG009420.1	ITGAX
NONSUSG006529.1
NONSUSG018579.1		GCNT4
NONSUSG002290.1
XLOC_081262
NONSUSG003180.1
NONSUSG010726.1
NONSUSG012690.1	SPHK2	NTN5,FUT2A
XLOC_111666	MBIP
NONSUSG011922.1
NONSUSG004210.1
NONSUSG016415.1		TMEM136
NONSUSG014094.1
NONSUSG016780.1
NONSUSG010540.2
NONSUSG016815.1	NR0B1
NONSUSG012219.1
NONSUSG003326.1	ACE
XLOC_103803	BMP8A	PABPC4
NONSUSG016456.1
XLOC_132487
NONSUSG003955.1		FGF12
XLOC_055784
NONSUSG003965.1
NONSUSG000949.1
NONSUSG018747.1
NONSUSG007971.1
NONSUSG000750.1
NONSUSG010278.1
NONSUSG012264.1	ACRBP
NONSUSG000865.1
XLOC_098989	LOC106507634
XLOC_006557	PTAR1
NONSUSG009768.1		LTBP1,LOC110260037
NONSUSG008191.1	DHCR7
NONSUSG014543.1
NONSUSG012850.1
NONSUSG013764.1
NONSUSG011939.1	PLXNC1
NONSUSG000916.1
NONSUSG000898.1
NONSUSG000248.1	FOXO3	LOC106508915
NONSUSG007493.1		FOXA2
NONSUSG006457.1
NONSUSG018560.1	SEPT7
NONSUSG006230.1	LOC102167838
NONSUSG012050.1
NONSUSG011646.1
XLOC_018287		LOC110255705
NONSUSG000055.1
NONSUSG004081.1
NONSUSG011718.1
NONSUSG005557.1		FAM213A
NONSUSG011343.1
NONSUSG000424.1
NONSUSG009830.1	SDC1
NONSUSG002612.1
XLOC_014329
NONSUSG012733.1	LOC100621492	ZNF579
NONSUSG018272.1
NONSUSG014210.1
NONSUSG013539.1
NONSUSG009772.1
NONSUSG008205.1	AIP,PITPNM1	TMEM134
NONSUSG010671.1
NONSUSG013829.1	NHLRC1	KDM1B
NONSUSG013074.1	LOC106507672
NONSUSG017202.1	MAMLD1
NONSUSG007485.1
NONSUSG012220.1
NONSUSG012207.1		MED21
NONSUSG004821.1		LOC110256616
NONSUSG015138.1
NONSUSG008854.1
NONSUSG018705.1
NONSUSG009546.1	IFT140	PTX4,LOC106507362
NONSUSG005702.1
XLOC_130781	LOC110259134
NONSUSG016513.1
XLOC_067117
NONSUSG000661.1
NONSUSG011938.1
NONSUSG005526.1	AIFM2	TYSND1
NONSUSG001759.1
NONSUSG011151.1
NONSUSG007892.1		TBRG4
NONSUSG015387.1
NONSUSG011990.1	ACSS3
NONSUSG015553.1
NONSUSG009161.1
NONSUSG009076.1
NONSUSG018819.1
NONSUSG003895.1
NONSUSG012328.1		NT5DC3
XLOC_009087
NONSUSG014064.1	THTPA,AP1G2
NONSUSG000606.1
NONSUSG018659.1
XLOC_025916
NONSUSG005908.1
NONSUSG015853.1
NONSUSG002773.1
NONSUSG002104.1		AGTPBP1
NONSUSG003999.1
NONSUSG000104.1	LOC106508814
XLOC_033034		PDXK
NONSUSG009227.1
NONSUSG014995.1
NONSUSG004930.1		LOC102159834
NONSUSG008080.1		LOC110257622
NONSUSG004443.1
NONSUSG018371.1
NONSUSG016337.1
NONSUSG003442.1	MIR193A
NONSUSG002775.1	SPRY2
NONSUSG006514.1
NONSUSG007800.1
XLOC_103255
NONSUSG005518.1		PBLD
NONSUSG001105.1
NONSUSG003842.1
NONSUSG013709.1		LOC100523909
XLOC_045637
NONSUSG009417.1
XLOC_119906
NONSUSG006930.1
NONSUSG014841.1
NONSUSG014518.1	LOC110261554,WDR93
NONSUSG014195.1		LOC100157117
NONSUSG013072.1
NONSUSG000353.1	ANXA2
NONSUSG009528.1	FLYWCH2
NONSUSG001016.1		LOC106508867
NONSUSG014887.1
NONSUSG007099.1		LOC110257327
NONSUSG011961.1
NONSUSG003806.1
NONSUSG009454.1
NONSUSG009200.1
NONSUSG006085.1
NONSUSG011011.1
XLOC_106803
NONSUSG007721.1		GIMAP1
NONSUSG008433.1
NONSUSG015902.1
NONSUSG016482.1
NONSUSG016786.1
NONSUSG015124.1	CCSER1
NONSUSG015806.1
NONSUSG014280.1	FARS2
NONSUSG006836.1		LOC110257242
XLOC_089240
NONSUSG006757.1	TRAPPC13
NONSUSG006720.1		LOC110257230
NONSUSG014997.1
NONSUSG009203.1		SLC22A5
NONSUSG001924.2
XLOC_002597	FAM46A
NONSUSG004411.1
NONSUSG004070.1
NONSUSG009182.1
NONSUSG002183.1
NONSUSG010982.1	HFM1
NONSUSG015309.1
NONSUSG018404.1
NONSUSG005807.1
NONSUSG016734.1
NONSUSG014239.1
XLOC_082201		LOC106509975
NONSUSG004716.1		BACE2
NONSUSG007883.1
NONSUSG008657.1
NONSUSG009163.1
NONSUSG018374.1
NONSUSG004171.1
NONSUSG000842.1
NONSUSG004232.1	VILL
NONSUSG001647.1
NONSUSG016511.1
NONSUSG004109.1
NONSUSG014843.1
NONSUSG000274.1
NONSUSG006317.1	LOC110255277	LOC100525542
NONSUSG018554.1		NDUFA5
NONSUSG009802.1
NONSUSG006371.1
NONSUSG007836.1
NONSUSG016318.1
NONSUSG004203.1
NONSUSG005307.1
NONSUSG009912.2
NONSUSG009770.1
NONSUSG002280.1		FAM208B
NONSUSG011598.1
NONSUSG008372.1
NONSUSG015619.1
NONSUSG008143.1	LOC100525140	MRPS24
NONSUSG010774.1	GORAB
NONSUSG018771.1
XLOC_045647
XLOC_129689
XLOC_129635
NONSUSG010763.1
NONSUSG010358.1
NONSUSG002465.1
NONSUSG008147.1	TNS3
XLOC_109947
NONSUSG002321.1	CYB5R1
NONSUSG018538.1	PLCB4
NONSUSG005448.1
NONSUSG006304.1
NONSUSG008783.1		LOC106509302
NONSUSG008430.1	TRMT1
NONSUSG003842.1
NONSUSG015650.1	DENND5A
NONSUSG008367.1
NONSUSG004703.1		LOC106505859
XLOC_097714
NONSUSG008885.1
XLOC_127934	NENF
NONSUSG010407.1
NONSUSG003542.1		ATP2C1
NONSUSG005473.1
NONSUSG009526.1	MMP25	BICDL2,THOC6
NONSUSG009328.1	TTYH3	IQCE
NONSUSG018654.1	DESI1	PMM1
NONSUSG011162.1
NONSUSG008886.1
XLOC_128330	NSMF
NONSUSG011450.1	HSD3B1
NONSUSG018230.1	C3H16orf92,DOC2A	LOC110260082
NONSUSG012898.1
NONSUSG017140.1	TCEAL3
XLOC_022938	RASA3	LOC102159847,LOC100519511
NONSUSG004549.1
NONSUSG003339.1	ARHGAP27
NONSUSG018348.1
NONSUSG012272.1
XLOC_061510		ESYT2
XLOC_131574
NONSUSG008103.1
NONSUSG001878.1
NONSUSG007692.1
NONSUSG016707.1		CD34
NONSUSG010540.2
XLOC_032995
NONSUSG008080.1		LOC110257622
NONSUSG010759.1
NONSUSG000813.1
NONSUSG000083.1	LOC106506439	LOC110259912
NONSUSG017145.1
NONSUSG009278.1	SLC26A2
NONSUSG004997.1
NONSUSG002267.1
NONSUSG007585.1
NONSUSG003591.1
NONSUSG013337.1	ZNF180
XLOC_092120
NONSUSG001098.1		MARCKS
NONSUSG010388.1

## Sheet: Lung
Table S5. Cis-target genes predicted to be regulated by lung tissue-specific expressed lncRNAs in WT pig				Table S5. Trans-target genes predicted to be regulated by lung tissue-specific expressed lncRNAs in WT pig
lnc	overlap up10k	overlap down10k		lnc	Gene	CorrelationCoefficient	pvalue	Relationship
NONSUSG004571.1	ADPRH	CD80		NONSUSG012573.1	PHYHIP	0.923661	0.00851901	positive
NONSUSG013223.1		THAP11		NONSUSG012573.1	TNS4	0.905647	0.0129337	positive
NONSUSG008427.1	MRI1			NONSUSG012573.1	7SK	0.910079	0.0117651	positive
NONSUSG006192.1	LOC102167213			NONSUSG012573.1	7SK	0.905682	0.0129242	positive
NONSUSG014516.1				NONSUSG012573.1	FADS3	0.908044	0.0122951	positive
NONSUSG001082.1	SESN1			NONSUSG012573.1	ALDH1L1	0.912581	0.011129	positive
NONSUSG008428.1		STX10,NACC1		NONSUSG012573.1	7SK	0.974444	0.000971347	positive
XLOC_017366				NONSUSG012573.1	RPS29	0.906113	0.0128082	positive
NONSUSG007741.1				NONSUSG012573.1	FABP6	0.914446	0.0106662	positive
NONSUSG015649.1				NONSUSG012573.1	PADI2	0.979332	0.000636343	positive
NONSUSG003009.1	LOC102165973			NONSUSG012573.1	RGS22	0.905682	0.0129242	positive
NONSUSG016560.1				NONSUSG012573.1	SLC22A8	0.907252	0.0125043	positive
NONSUSG013858.1		ZSCAN9		NONSUSG012573.1	7SK	0.965749	0.00173959	positive
NONSUSG006291.1				NONSUSG012573.1	CAPSL	0.905044	0.0130969	positive
XLOC_028073	LOC110255221	NME6		NONSUSG012573.1	MGMT	0.90382	0.013431	positive
NONSUSG014339.1				NONSUSG012573.1	GRIK3	0.904325	0.0132927	positive
NONSUSG006960.1		LOC110257321		NONSUSG012573.1	CHST4	0.929288	0.00732346	positive
NONSUSG015270.1				NONSUSG012573.1	COL11A1	-0.903435	0.013537	negative
NONSUSG007595.1	SULF2	LOC106506711		NONSUSG012573.1	-	0.920752	0.00917151	positive
NONSUSG012130.1				NONSUSG012573.1	7SK	0.902368	0.0138328	positive
NONSUSG012776.1				NONSUSG012573.1	7SK	0.970614	0.00128262	positive
NONSUSG000086.1				NONSUSG012573.1	NECTIN1	0.922723	0.00872692	positive
NONSUSG002924.1				NONSUSG012573.1	-	0.904879	0.0131416	positive
NONSUSG007663.1				NONSUSG012573.1	HDHD3	0.926289	0.00794982	positive
NONSUSG005091.1				NONSUSG012573.1	GRAP2	0.905802	0.012892	positive
NONSUSG011965.1				NONSUSG012573.1	UNC5B	0.915462	0.010418	positive
NONSUSG012394.1				NONSUSG012573.1	PIGR	0.980867	0.00054558	positive
NONSUSG000904.1				NONSUSG012573.1	C5orf49	0.907462	0.0124487	positive
NONSUSG013683.1				NONSUSG012573.1	-	0.991891	9.83721e-05	positive
NONSUSG015223.1				NONSUSG012573.1	FBXO39	0.959604	0.00241479	positive
XLOC_018528
NONSUSG000161.1
NONSUSG000044.1
NONSUSG013120.1
XLOC_011526
NONSUSG001897.1
NONSUSG002604.1
NONSUSG001109.1
NONSUSG011874.1
XLOC_041348		CFAP43
NONSUSG014698.1		SYNE3
NONSUSG000806.1	TRAF2
XLOC_031368	LOC102163705	CD200
NONSUSG014914.1
NONSUSG002088.1	LOC110255593
XLOC_044131		COL13A1
NONSUSG013324.1	LOC110260992,B3GNT8	CNFN
NONSUSG010290.1
NONSUSG004020.1		PLCXD2
NONSUSG013333.1		IRGC,LOC100523557
NONSUSG007522.1	SLC52A3
NONSUSG018752.1
NONSUSG008597.2
NONSUSG014458.1
NONSUSG013028.1
NONSUSG003993.1
NONSUSG011784.1
NONSUSG014242.1
NONSUSG004089.1
NONSUSG008775.1	LOC100522421
NONSUSG004758.1	SPTLC1
NONSUSG005559.1	LOC102167252
NONSUSG005367.1
NONSUSG006561.1
NONSUSG016340.1
NONSUSG002749.1
NONSUSG001718.1
NONSUSG009852.1
NONSUSG003808.1	ARMC8
NONSUSG011384.1	LMNA	MEX3A
XLOC_045008
NONSUSG010391.1		PFN4,LOC110260105
NONSUSG015595.1
NONSUSG001865.1		PRTFDC1
NONSUSG010056.1
NONSUSG003349.1
NONSUSG004416.1
XLOC_076710
XLOC_081376
NONSUSG005439.1		DDT
NONSUSG013111.1	MIR9816,LOC102157946
NONSUSG013499.1
NONSUSG010603.1	DCSTAMP
NONSUSG006512.1		MYL1
XLOC_039704
NONSUSG009034.1
XLOC_065084
NONSUSG007473.1		SNRPB2
NONSUSG007037.1	ERGIC1
NONSUSG006857.1
NONSUSG005370.1
NONSUSG001567.1
NONSUSG002363.1
NONSUSG000094.1
NONSUSG004194.1	LOC110256537
NONSUSG001568.1		LOC106509234
NONSUSG010738.1
NONSUSG003814.1
NONSUSG003303.1	WIPI1
NONSUSG005964.1
NONSUSG010558.1		DERL1
NONSUSG006594.1
NONSUSG000734.1	GGTA1P
XLOC_064301
NONSUSG007214.1
XLOC_069412	TSPAN32
NONSUSG001627.1
NONSUSG000840.1
NONSUSG017167.1
NONSUSG001852.1
NONSUSG016489.1		LOC100736569
NONSUSG003055.1		LOC100621521
NONSUSG013697.1
NONSUSG014264.1
NONSUSG011957.1
NONSUSG012160.1
NONSUSG007777.1
XLOC_007933
NONSUSG007861.1
NONSUSG006689.1
NONSUSG006307.1	CDKN2AIP
NONSUSG004980.1		LOC100737817
NONSUSG000805.1
NONSUSG005428.1		C14H5orf52
NONSUSG015946.1
NONSUSG009867.1
NONSUSG008547.1
NONSUSG008848.1	PHF21A	PEX16
XLOC_095876
NONSUSG008414.1		EPS15L1
NONSUSG004376.1
NONSUSG018809.1
XLOC_028280
NONSUSG017037.1	LOC110257735,SCML1
XLOC_121876	MFRP,C1QTNF5	USP2
NONSUSG004371.1
NONSUSG018444.1	KPNA4
NONSUSG000871.1	MAP3K4	LOC106508795,PLG
XLOC_108886	DLST
NONSUSG018598.1
XLOC_096992	LGALS7	LGALS4
NONSUSG003458.1		TIMM22
NONSUSG011654.1
NONSUSG001659.1
NONSUSG007996.1		CREB3L2
NONSUSG005724.1
NONSUSG015194.1	LRPAP1
NONSUSG013122.1
NONSUSG005817.1
NONSUSG013870.1		OLF42-3
NONSUSG009900.1
NONSUSG012780.1
NONSUSG006949.1
NONSUSG016306.1
NONSUSG009874.1
NONSUSG016139.1		NENF
NONSUSG016693.1		NEK2
NONSUSG013179.1
NONSUSG013225.1	LOC106507566,LOC106507567
XLOC_064826		FADD
NONSUSG010942.1
NONSUSG010908.1
NONSUSG011148.1
NONSUSG016841.1
NONSUSG017125.1
XLOC_091732		LOC110260766
NONSUSG018492.1
NONSUSG009136.1
NONSUSG002319.1
XLOC_033452
NONSUSG009657.1
NONSUSG015037.1
NONSUSG000716.1	TRNAE-UUC-5,PRPF4
NONSUSG007807.1
NONSUSG004937.1	HIC2	PI4KA
XLOC_059803
NONSUSG011147.1
NONSUSG007113.1
NONSUSG011959.1
NONSUSG012117.1
NONSUSG001692.1
NONSUSG012573.1	CHD9
NONSUSG011489.1
NONSUSG013641.1
NONSUSG015638.1		PAQR3
NONSUSG016273.1
NONSUSG007538.1
NONSUSG008858.1
NONSUSG016524.1
NONSUSG003896.1
NONSUSG012385.1
NONSUSG014778.1
NONSUSG003598.1
NONSUSG004830.2
NONSUSG003011.1		WNT9B
NONSUSG010813.1	CRP	CRP-2
NONSUSG012241.1	LRP6	BCL2L14
NONSUSG013957.1		VEGFA
NONSUSG003935.1
NONSUSG000113.1
NONSUSG000852.1	RPS6KA2	MPC1
NONSUSG001101.1
NONSUSG013054.1	CMPK1
NONSUSG001036.1	DPPA5	OOEP
NONSUSG009688.1
NONSUSG011477.1		LOC102157897
NONSUSG008410.1
NONSUSG014563.1
NONSUSG008881.1
NONSUSG003037.1
NONSUSG015722.1
XLOC_120100
NONSUSG001039.1
NONSUSG003747.1
NONSUSG004574.1
NONSUSG007945.1
NONSUSG005744.1
XLOC_097743	A1BG
NONSUSG013971.1
XLOC_100231
NONSUSG013116.1
NONSUSG011392.1
NONSUSG017062.1		MID1IP1,LOC106506941
NONSUSG009515.1	TRAP1
NONSUSG009361.1
NONSUSG002244.1
NONSUSG011357.1	TRNAE-CUC-8,TRNAG-UCC-6,TRNAD-GUC-7,TRNAL-CAG-5,TRNAG-GCC-5
NONSUSG008123.1	HOXA13	HOXA11,HOXA10
NONSUSG001124.1
NONSUSG001126.1
NONSUSG012101.1
NONSUSG008912.1		FANCF
NONSUSG009450.1	C3H16orf52
XLOC_025918
NONSUSG011055.1
NONSUSG004570.1
NONSUSG011444.1
NONSUSG014609.1		C7H14orf53
NONSUSG006227.1
NONSUSG018622.1
NONSUSG005649.1		NKX2-3
NONSUSG008682.1
NONSUSG011892.1
NONSUSG017066.1
NONSUSG009274.1
XLOC_013755
NONSUSG014130.1
XLOC_008718	LOC106508844
NONSUSG007828.1
NONSUSG012136.1		LOC110260670
NONSUSG015930.1		CDK18
NONSUSG006276.1
NONSUSG001362.1
NONSUSG002939.1	FOXJ1	EXOC7
NONSUSG004186.1
NONSUSG004472.1
NONSUSG011716.1
NONSUSG011793.1	SLCO1A2
NONSUSG003006.1
NONSUSG012262.1	LOC100511133
NONSUSG003587.1
NONSUSG002065.1
NONSUSG011216.1
NONSUSG011795.1
NONSUSG006606.1	STK25	LOC102164681,BOK
NONSUSG003284.1
NONSUSG010808.1	CASQ1
NONSUSG011490.1
NONSUSG004054.1
NONSUSG015109.1
NONSUSG001180.1
NONSUSG001279.1	LOC102163334
NONSUSG009479.1	TNFRSF17,LOC100739121
NONSUSG007003.1
NONSUSG000380.2	COPS2
NONSUSG000868.1
NONSUSG012439.1		CRELD2
NONSUSG009524.1	CLDN9	LOC110260113,PKMYT1
NONSUSG013922.1		LOC102165560
NONSUSG007696.1	INSIG1
XLOC_039267	MSI1
NONSUSG005930.1
NONSUSG011856.1
NONSUSG006990.1
NONSUSG013247.1
XLOC_101669
NONSUSG015275.1
NONSUSG009718.1
NONSUSG010861.1	TRNAV-AAC-3,TRNAV-AAC-2,TRNAE-UUC-14,LOC100156977	TRNAH-GUG-5,TRNAG-CCC-4
XLOC_002399
NONSUSG014427.1
NONSUSG002974.1
XLOC_036393
NONSUSG011884.1
NONSUSG018571.1
NONSUSG011949.1		LOC102158255
NONSUSG007426.1
NONSUSG010274.1	KIAA1841	PEX13
NONSUSG006812.1
NONSUSG015288.1
NONSUSG010450.1
NONSUSG015344.1		LOC100519853
XLOC_010669		RBPMS2
NONSUSG012713.1	LOC110255260,LOC100624035	HAS1
NONSUSG003824.1		RNF7
XLOC_000056
NONSUSG001294.1
NONSUSG012521.1	SNTB2	UTP4
NONSUSG013291.1
NONSUSG008845.1
NONSUSG006284.1
NONSUSG009883.1
XLOC_066193
NONSUSG010406.1
NONSUSG012516.1
XLOC_100306
XLOC_112040
NONSUSG008556.1
NONSUSG000408.1
XLOC_103832
NONSUSG000275.1	FAM26E
NONSUSG012926.1
NONSUSG015655.1		LOC110262312
NONSUSG012538.1
NONSUSG004751.1
NONSUSG018514.1	LOC100515242
NONSUSG000354.1
NONSUSG007988.1
NONSUSG009025.1
NONSUSG003109.1

## Sheet: Kidney
Table S5. Cis-target genes predicted to be regulated by kidney tissue-specific expressed lncRNAs in WT pig				Table S5. Trans-target genes predicted to be regulated by kidney tissue-specific expressed lncRNAs in WT pig
lnc	overlap up10k	overlap down10k		lnc	Gene	CorrelationCoefficient	pvalue	Relationship
NONSUSG013878.1		LOC102164321		NONSUSG010514.1	-	0.919025	0.0095699	positive
NONSUSG000312.1		LOC110256981		NONSUSG010514.1	-	0.958128	0.00259317	positive
NONSUSG010725.1				NONSUSG010514.1	-	0.950267	0.00364862	positive
NONSUSG009075.1		ATG10		NONSUSG010514.1	-	0.942283	0.00490078	positive
NONSUSG008895.1				NONSUSG007363.1	-	0.920372	0.00925838	positive
NONSUSG002607.1				XLOC_010930	7SK	-0.908578	0.0121549	negative
NONSUSG018592.1				XLOC_010930	7SK	0.92625	0.00795803	positive
NONSUSG000756.1				XLOC_010930	7SK	-0.965186	0.00179695	negative
XLOC_093604	TRNAK-UUU-4			NONSUSG010514.1	7SK	0.93909	0.00545198	positive
NONSUSG009598.1				NONSUSG010514.1	7SK	0.933005	0.00658212	positive
NONSUSG001780.1		PTPRC		NONSUSG010514.1	7SK	0.938812	0.00550142	positive
NONSUSG016059.1				NONSUSG010514.1	7SK	0.916202	0.0102389	positive
NONSUSG007580.1	LOC106506691			NONSUSG010514.1	7SK	0.938812	0.00550142	positive
NONSUSG016049.1				NONSUSG010514.1	7SK	0.925488	0.00812112	positive
NONSUSG010855.1				NONSUSG010514.1	7SK	0.93916	0.0054397	positive
XLOC_085866	LOC110255235			NONSUSG010514.1	7SK	0.947306	0.00409183	positive
XLOC_129231				NONSUSG010514.1	7SK	0.938812	0.00550142	positive
NONSUSG007313.1	NCOA5	LOC106506699		NONSUSG007363.1	7SK	0.924838	0.00826172	positive
NONSUSG010919.1	MYBPHL	CELSR2		NONSUSG007363.1	7SK	0.972186	0.00114964	positive
NONSUSG006928.1				NONSUSG007363.1	7SK	0.943815	0.00464645	positive
NONSUSG004032.1				NONSUSG007363.1	7SK	0.953642	0.00317381	positive
XLOC_026869		AIPL1		XLOC_010930	ABCA1	-0.939205	0.00543161	negative
XLOC_039729				NONSUSG010514.1	ABCC1	0.906097	0.0128128	positive
NONSUSG003728.1				NONSUSG010514.1	ACEA_U3	0.939356	0.00540497	positive
NONSUSG017150.1				NONSUSG007363.1	ACSL5	0.910946	0.0115429	positive
NONSUSG011886.1				NONSUSG007363.1	ADI1	0.90003	0.0144913	positive
NONSUSG004183.1				NONSUSG001842.1	ADPRHL1	0.963514	0.00197251	positive
XLOC_079452				NONSUSG010514.1	AFMID	0.947772	0.00402047	positive
NONSUSG009961.1				XLOC_010930	ALAS2	0.977621	0.000745647	positive
NONSUSG018376.1	LOC102162747	ZNF438		NONSUSG001842.1	ALAS2	0.916989	0.0100503	positive
NONSUSG014627.1				NONSUSG007363.1	ANGPTL4	0.923488	0.00855719	positive
NONSUSG016319.1				NONSUSG007363.1	BHMT2	0.923762	0.00849679	positive
NONSUSG016196.1				NONSUSG007363.1	C12orf73	0.915884	0.0103157	positive
NONSUSG002330.1				NONSUSG010514.1	CCL24	0.952479	0.0033337	positive
NONSUSG005151.1				NONSUSG007363.1	CD38	0.917952	0.00982175	positive
NONSUSG016365.1				NONSUSG010514.1	CD40LG	0.905125	0.0130749	positive
XLOC_078187		PRSS8,KAT8		NONSUSG010514.1	CFI	0.930032	0.00717192	positive
XLOC_119887				NONSUSG010514.1	CRP	0.938812	0.00550142	positive
NONSUSG005548.1				NONSUSG007363.1	CXorf21	0.973268	0.00106231	positive
NONSUSG004142.1	RIPK4			NONSUSG010514.1	DLK1	0.938812	0.00550142	positive
NONSUSG010954.1	PLPPR5			XLOC_010930	DOCK11	-0.910265	0.0117173	negative
NONSUSG018287.1		DNALI1,GNL2		NONSUSG010514.1	DOCK2	0.941072	0.00510645	positive
NONSUSG014542.1		SPTSSA		NONSUSG010514.1	ELF5	0.940868	0.00514148	positive
NONSUSG004484.1				NONSUSG010514.1	FAM19A2	0.905841	0.0128816	positive
NONSUSG000392.1	SLC28A2			NONSUSG007363.1	FGB	0.932956	0.0065917	positive
NONSUSG007029.1				NONSUSG010514.1	FGG	0.922216	0.00884026	positive
XLOC_053413	GAL3ST2	PDCD1		NONSUSG007363.1	FMC1	0.952286	0.00336068	positive
NONSUSG010912.1	ADORA3			XLOC_010930	GLRX5	0.954227	0.00309482	positive
NONSUSG016837.1				NONSUSG007363.1	GLTPD2	0.907242	0.0125071	positive
NONSUSG016284.1				NONSUSG007363.1	GPR174	0.919334	0.00949815	positive
NONSUSG018553.1	IMPDH1			XLOC_010930	HAUS1	-0.933309	0.00652313	negative
NONSUSG001842.1				NONSUSG001842.1	HAUS1	-0.908036	0.0122972	negative
NONSUSG002470.1				NONSUSG010514.1	HBQ1	0.936594	0.00590297	positive
NONSUSG016342.1				NONSUSG007363.1	HES4	0.942128	0.00492688	positive
NONSUSG011551.1	CNN3			NONSUSG007363.1	HSD17B13	0.976087	0.000850912	positive
NONSUSG015908.1				NONSUSG007363.1	IKZF3	0.945531	0.00436956	positive
NONSUSG000516.1				XLOC_010930	IRF4	-0.966769	0.00163811	negative
NONSUSG011817.1				NONSUSG010514.1	KCNMB1	0.954819	0.00301585	positive
NONSUSG004378.1				NONSUSG010514.1	LIF	0.937375	0.00576	positive
NONSUSG012192.1				NONSUSG010514.1	LOX	0.932871	0.00660818	positive
NONSUSG014268.1	LOC110261764			NONSUSG001842.1	LRRC51	0.92418	0.00840507	positive
XLOC_049377	GMPPA			XLOC_010930	MED13	-0.961187	0.00223048	negative
NONSUSG005625.1				NONSUSG010514.1	MGAM	0.941859	0.00497223	positive
NONSUSG009927.1		MIR339-1		NONSUSG001842.1	MT1A	0.936975	0.0058331	positive
NONSUSG000358.1				XLOC_010930	MZB1	-0.911276	0.0114586	negative
NONSUSG015524.1		LEF1		NONSUSG001842.1	NFAT5	-0.904482	0.0132498	negative
NONSUSG009795.1	PREB	CGREF1		NONSUSG010514.1	P3H2	0.923322	0.0085939	positive
NONSUSG009992.1	STX1A	ABHD11		NONSUSG010514.1	PEBP4	0.934135	0.00636443	positive
NONSUSG013908.1				NONSUSG001842.1	PKIA	-0.925114	0.00820183	negative
NONSUSG009701.1				XLOC_010930	PON3	-0.991554	0.000106704	negative
NONSUSG006743.1				NONSUSG010514.1	PPARA	0.916158	0.0102496	positive
NONSUSG001110.1				NONSUSG001842.1	PRRX1	-0.967238	0.00159242	negative
NONSUSG004438.1	GRK7			XLOC_010930	PSAT1	0.918619	0.00966485	positive
NONSUSG010392.1	LOC100738909	TP53I3		NONSUSG010514.1	PTAFR	0.939051	0.00545905	positive
NONSUSG002893.1	HEXDC			NONSUSG007363.1	PTEN	0.925465	0.00812619	positive
NONSUSG010003.1				XLOC_010930	RAB31	-0.968349	0.00148682	negative
NONSUSG003269.1	SPHK1	PRPSAP1		NONSUSG001842.1	RSPO3	-0.914065	0.0107599	negative
NONSUSG003663.1	LIMD1	SACM1L		XLOC_010930	SCT	-0.995435	3.12135e-05	negative
NONSUSG009079.1				NONSUSG010514.1	SFT2D1	0.938812	0.00550142	positive
NONSUSG008817.1		PTGDR2,CCDC86		NONSUSG010514.1	SLC22A7	0.940783	0.00515615	positive
NONSUSG015436.1				XLOC_010930	SLC34A3	0.908401	0.0122012	positive
NONSUSG004175.1				NONSUSG001842.1	SLFN11	-0.933077	0.00656819	negative
NONSUSG014729.1				NONSUSG010514.1	SNAI3	0.907002	0.0125709	positive
NONSUSG001337.1		LOC110261940		NONSUSG010514.1	SPP1	0.938812	0.00550142	positive
NONSUSG010197.1				XLOC_010930	TLR9	-0.940591	0.00518933	negative
NONSUSG014246.1	LOC100510917	ICK		XLOC_010930	TMPRSS4	-0.926077	0.00799484	negative
NONSUSG010168.1				NONSUSG010514.1	TTR	0.938812	0.00550142	positive
NONSUSG009081.1				NONSUSG010514.1	TXN	0.938643	0.00553145	positive
NONSUSG009498.1				NONSUSG010514.1	TYROBP	0.938812	0.00550142	positive
NONSUSG007377.1	GNAS			XLOC_010930	UBE2L6	0.970702	0.00127496	positive
NONSUSG005866.1				NONSUSG001842.1	UBE2L6	0.910614	0.0116276	positive
NONSUSG014875.1				XLOC_010930	UROD	-0.919803	0.00938934	negative
NONSUSG005467.1		LOC102158284		NONSUSG007363.1	USP40	0.95604	0.00285629	positive
NONSUSG001544.1
NONSUSG011255.1
NONSUSG011954.1
NONSUSG002166.1
NONSUSG014637.1		ACYP1
XLOC_055621
NONSUSG006315.1
NONSUSG005487.1	ZNF37A
NONSUSG000315.1
NONSUSG016099.1		LOC110255523
NONSUSG001553.1
NONSUSG018689.1		LOC110260963
NONSUSG009505.1	ZNF500
NONSUSG012680.1		PNMA8A
NONSUSG018400.1		LOC102166398
NONSUSG016124.1
NONSUSG006730.1
XLOC_007992	LOC110259817
NONSUSG004542.1
NONSUSG004747.1
NONSUSG007347.1
NONSUSG009311.1	LOC110259827	SUN1
NONSUSG013810.1
NONSUSG014748.1	ATP5I,PDE6B	MFSD7
NONSUSG000341.1
NONSUSG001764.1
NONSUSG006859.1
NONSUSG000307.1	ACAA2
NONSUSG016540.1
NONSUSG005455.1
NONSUSG013815.1
NONSUSG000732.1
NONSUSG013155.1
NONSUSG001631.1
NONSUSG014394.1	LOC110261492	PSORS1C2,CCHCR1
XLOC_062462
NONSUSG000777.1
NONSUSG006087.1
NONSUSG010087.1	SNN,TXNDC11	LITAF
NONSUSG003163.1
NONSUSG005985.1		WIPF1
NONSUSG013655.1
NONSUSG018720.1
NONSUSG007000.1
NONSUSG008100.1
NONSUSG006310.1
NONSUSG012796.1
NONSUSG015876.1
NONSUSG009106.1
NONSUSG017040.1
NONSUSG005341.1	ZNF664
NONSUSG008008.1	TMEM140	AGBL3
NONSUSG012039.1	EP300
NONSUSG014230.1		DYNC1H1
NONSUSG000420.1
NONSUSG010105.1
XLOC_024375		SEPT4
NONSUSG016361.1	AASDHPPT	CWF19L2
NONSUSG014703.1		BDKRB1
NONSUSG003597.1	AZI2
NONSUSG010256.1
NONSUSG001517.1	ARHGEF39,CCDC107,LOC106509199	TPM2
NONSUSG006036.1	KCTD18
XLOC_059452
NONSUSG008520.1	ACOT12
NONSUSG010519.1
NONSUSG012602.1
NONSUSG003036.1	KRT39
NONSUSG008864.1	HSD17B12
NONSUSG002018.1
NONSUSG000436.1
NONSUSG001843.1
NONSUSG018351.1		SIX6
NONSUSG002124.1
NONSUSG003160.1	TM4SF5	CXCL16
NONSUSG016036.1
NONSUSG011642.1
NONSUSG014917.1
NONSUSG010895.1
NONSUSG004752.1
NONSUSG000961.1
NONSUSG006700.1
NONSUSG007363.1
NONSUSG014434.1
NONSUSG012116.1
NONSUSG012987.1
NONSUSG009855.1
NONSUSG012277.1
NONSUSG004899.1
NONSUSG007542.1	MAP1LC3A
NONSUSG015504.1
NONSUSG005941.1	TANK
XLOC_078180		ITGAX
NONSUSG016611.1
NONSUSG006801.1
NONSUSG002949.1		LOC100515852
NONSUSG008255.1
NONSUSG010178.1	EDAR
XLOC_008143	MAP3K4	PLG
NONSUSG014278.1
NONSUSG016793.1
NONSUSG015912.1
NONSUSG005007.1
NONSUSG007191.1
NONSUSG004589.1
NONSUSG002677.1	RFXAP	SMAD9
NONSUSG005217.1	TEX36
NONSUSG015249.1
NONSUSG002329.1
XLOC_073540	ZSCAN25	LOC110260127
NONSUSG015523.1
NONSUSG000140.1
NONSUSG003348.1		C12H17orf105,DUSP3
NONSUSG018523.1	STK25	LOC102164681,BOK
NONSUSG015052.1
NONSUSG008462.1		KHSRP
NONSUSG009644.1
NONSUSG015934.1
NONSUSG003304.1
NONSUSG001013.1		NUS1
XLOC_022889		LOC102168075
NONSUSG002370.1		B3GLCT
NONSUSG003557.1
NONSUSG012296.1
NONSUSG012925.1
NONSUSG011752.1
NONSUSG003312.1
NONSUSG010514.1	LOC102159040	LOC110260217
NONSUSG004718.1		MX1
NONSUSG000096.1
NONSUSG009339.1
NONSUSG015101.1
XLOC_010930		WDR72
NONSUSG012706.1	LOC100515551	LOC100512905
NONSUSG008983.1		LOC100520720
NONSUSG011456.1
NONSUSG009784.1
NONSUSG002371.1
NONSUSG004118.1		LOC110256485
NONSUSG012515.1	LOC110261269
NONSUSG000853.1
NONSUSG001775.1
XLOC_044060		LOC110256885
NONSUSG004901.1
NONSUSG010811.1
NONSUSG007296.1
XLOC_069386	CTSD	LOC106508288
NONSUSG012483.1	LOC106510468
NONSUSG011866.1
NONSUSG002777.1
NONSUSG015018.1
NONSUSG008184.1	RASSF7,LMNTD2,LRRC56	PHRF1
XLOC_005037	TLE3
NONSUSG015928.1	RBBP5
NONSUSG011904.1		NT5DC3
NONSUSG012364.1
XLOC_022813
NONSUSG004133.1	B3GALT5
NONSUSG017032.1	TMEM27	LOC110257734
XLOC_081598
XLOC_007869
NONSUSG009458.1	TMEM159
NONSUSG000318.1
NONSUSG007104.1
XLOC_108910		FOS
NONSUSG014645.1
NONSUSG013814.1
XLOC_059441
NONSUSG009670.1
NONSUSG013706.1
NONSUSG013127.1
NONSUSG010605.1	LOC110260423
NONSUSG008815.1		TMEM132A
XLOC_017363
XLOC_054377
NONSUSG002378.1		LOC110255745
NONSUSG008053.1
NONSUSG008254.1	TMEM109	PRPF19
NONSUSG018536.1
NONSUSG014769.1	BLOC1S4	LOC100621428
XLOC_017911
NONSUSG015129.1		HERC3
NONSUSG005475.1
XLOC_112032	LOC110261597	LOC102157901
NONSUSG018828.1	LOC110257748
NONSUSG015970.1
NONSUSG011363.1	NHLH1	NCSTN
NONSUSG000746.1
NONSUSG016195.1
NONSUSG013193.1
NONSUSG005710.1
NONSUSG007057.1
NONSUSG001803.1
NONSUSG013159.1
XLOC_100439	C8B	C8A
NONSUSG005189.1
NONSUSG002548.1	PCCA
NONSUSG013193.1
NONSUSG004755.1
NONSUSG000519.1
NONSUSG006830.1
NONSUSG015447.1		INPP4B
NONSUSG007724.1		FAM131B
XLOC_100946
NONSUSG015086.1
NONSUSG007786.1
NONSUSG005864.1		LOC100626328
NONSUSG005401.1
NONSUSG016583.1
NONSUSG016647.1
NONSUSG003318.1
XLOC_077266
NONSUSG006474.1
NONSUSG001047.1
NONSUSG014332.1
NONSUSG014036.1	CFL2
NONSUSG006511.1		RPE
NONSUSG014222.1
NONSUSG005859.1		AGPAT5
NONSUSG001849.1
NONSUSG003074.1	VEZF1	SRSF1
NONSUSG016718.1
NONSUSG013979.1
NONSUSG010297.1
NONSUSG003550.1
NONSUSG010254.1		SPRED2
NONSUSG001628.1
NONSUSG014480.1
NONSUSG013073.1
NONSUSG007094.2
NONSUSG001077.1
NONSUSG006033.1
NONSUSG010614.1
NONSUSG016873.1
NONSUSG001215.1
NONSUSG006898.1
NONSUSG005168.1
NONSUSG016071.1	LOC110255515
NONSUSG014269.1
NONSUSG015085.1	RPL34
NONSUSG001846.1
NONSUSG002162.1
XLOC_023558	CACNG5
NONSUSG003319.1
NONSUSG016603.1
NONSUSG018415.1	RAP1GAP2	LOC100516694
NONSUSG014198.1
NONSUSG004062.2
NONSUSG007379.1	LOC102161087
NONSUSG007385.1	PHACTR3
XLOC_116528
NONSUSG018630.1
XLOC_129155	LOC102158111
NONSUSG009489.1
NONSUSG013372.1	LOC100626407
NONSUSG001454.1
NONSUSG012485.1
NONSUSG000302.1
NONSUSG008334.1		KIAA1549L
NONSUSG004908.1		CRYBB1
NONSUSG015527.1
NONSUSG002238.1
NONSUSG006891.1
NONSUSG013146.1
NONSUSG002119.1	UBE2R2	NOL6
NONSUSG012452.1	MTHFSD
NONSUSG007205.1
NONSUSG002338.1

## Sheet: Gastrocnemius muscle(GM)
Table S5. Cis-target genes predicted to be regulated by gastrocnemius muscle(GM) tissue-specific expressed lncRNAs in WT pig				Table S5. Trans-target genes predicted to be regulated by gastrocnemius muscle(GM) tissue-specific expressed lncRNAs in WT pig
lnc	overlap up10k	overlap down10k		lnc	Gene	CorrelationCoefficient	pvalue	Relationship
NONSUSG002288.1				NONSUSG001214.1	-	0.994674	4.24665e-05	positive
NONSUSG005424.1				NONSUSG001214.1	-	0.903243	0.0135901	positive
XLOC_094287				NONSUSG001214.1	-	0.989661	0.000159795	positive
NONSUSG016480.1		RASSF5		NONSUSG001214.1	ADAMTS2	0.992185	9.13631e-05	positive
NONSUSG002636.1		POMP		NONSUSG001214.1	AIG1	0.990038	0.000148359	positive
NONSUSG016261.1	POLD3			NONSUSG001214.1	AKAP11	0.902414	0.0138199	positive
NONSUSG010887.1	LOC106508382			NONSUSG001214.1	AKR1B1	0.988621	0.000193488	positive
NONSUSG014065.1	NGDN			NONSUSG001214.1	ANTXR1	0.988297	0.000204638	positive
XLOC_097674	LOC110261317			NONSUSG001214.1	AQP7	0.981994	0.000483412	positive
XLOC_109475				NONSUSG001214.1	ARMC12	0.987808	0.000222056	positive
NONSUSG008104.1	CCDC129			NONSUSG001214.1	ATF3	0.97812	0.000712832	positive
XLOC_033078	LOC110256558			NONSUSG001214.1	BICC1	0.971654	0.00119389	positive
NONSUSG013778.1				NONSUSG001214.1	CCDC3	0.935841	0.00604252	positive
NONSUSG000671.1				NONSUSG001214.1	CDC14B	0.986069	0.000289763	positive
NONSUSG018520.1				NONSUSG001214.1	CIDEC	0.902504	0.0137949	positive
NONSUSG007577.1				NONSUSG001214.1	CITED2	0.989906	0.000152317	positive
NONSUSG007082.1	FAM71B	HAVCR2		NONSUSG001214.1	COL12A1	0.990104	0.000146423	positive
NONSUSG007186.1				NONSUSG001214.1	DDN	0.970823	0.00126452	positive
NONSUSG002628.1				NONSUSG001214.1	DEFB1	0.990038	0.000148359	positive
NONSUSG014156.1				NONSUSG001214.1	DHCR24	0.990038	0.000148359	positive
NONSUSG000241.1				NONSUSG001214.1	DIXDC1	0.930021	0.00717421	positive
NONSUSG014515.1				NONSUSG001214.1	DKK2	0.989548	0.000163305	positive
XLOC_122151				NONSUSG001214.1	DNAJB1	0.907129	0.0125369	positive
NONSUSG001122.1				NONSUSG001214.1	DRC1	0.99004	0.000148319	positive
NONSUSG012211.1				NONSUSG001214.1	DYNC1LI1	0.945399	0.00439046	positive
NONSUSG010114.1	LOC100513346			NONSUSG001214.1	EIF2AK2	0.902437	0.0138134	positive
NONSUSG002678.1	LOC110255804,RFXAP	SMAD9		NONSUSG001214.1	FAM206A	0.978097	0.000714328	positive
NONSUSG002093.1				NONSUSG001214.1	FMOD	0.972429	0.00112975	positive
XLOC_086472				NONSUSG001214.1	FREM2	0.977544	0.000750726	positive
NONSUSG000475.1				NONSUSG001214.1	GNG12	0.953328	0.00321658	positive
NONSUSG000143.1				NONSUSG001214.1	ITGB8	0.906031	0.0128303	positive
NONSUSG009255.1				NONSUSG001214.1	JUP	0.933005	0.00658212	positive
NONSUSG012895.1				NONSUSG001214.1	KCNE1	0.990047	0.00014811	positive
NONSUSG015839.1		LOC110255301		NONSUSG001214.1	KLF5	0.915433	0.0104249	positive
NONSUSG013629.1				NONSUSG001214.1	LAMC3	0.986663	0.000265631	positive
NONSUSG014842.1				NONSUSG001214.1	LGALS3BP	0.951972	0.00340462	positive
NONSUSG001043.1				NONSUSG001214.1	LOC100624077	0.921949	0.00890019	positive
NONSUSG011042.1	DDAH1	LOC106505295		NONSUSG001214.1	MICAL2	0.989223	0.000173586	positive
NONSUSG012093.1				NONSUSG001214.1	MPZL1	0.975545	0.000889772	positive
NONSUSG001281.1		LOC110261527		NONSUSG001214.1	MX2	0.990038	0.000148359	positive
NONSUSG006122.1				NONSUSG001214.1	MXRA7	0.962506	0.00208237	positive
NONSUSG008770.1				NONSUSG001214.1	MYBPC3	0.989551	0.000163194	positive
NONSUSG016054.1				NONSUSG001214.1	NEXN	0.933167	0.00655068	positive
NONSUSG001254.1				NONSUSG001214.1	PCBD1	0.993077	7.17165e-05	positive
NONSUSG010141.1	RAB26	PKD1		NONSUSG001214.1	PLEKHA5	0.990038	0.000148359	positive
NONSUSG008079.1				NONSUSG001214.1	RFLNA	0.993466	6.3892e-05	positive
XLOC_107723				NONSUSG001214.1	SCAP	0.995391	3.18175e-05	positive
NONSUSG011165.1		CSMD3		NONSUSG001214.1	SLC25A39	0.970577	0.00128586	positive
NONSUSG013981.1	MCM3			NONSUSG001214.1	SPP1	0.919426	0.00947663	positive
NONSUSG004255.1				NONSUSG001214.1	STON2	0.973565	0.00103898	positive
NONSUSG015352.1				NONSUSG001214.1	TUSC5	0.988555	0.000195747	positive
NONSUSG018678.1				NONSUSG001214.1	VAV2	0.978399	0.000694835	positive
NONSUSG001988.1				NONSUSG001214.1	ZIC1	0.911013	0.0115257	positive
NONSUSG012007.1				NONSUSG001214.1	ZIC4	0.907084	0.012549	positive
NONSUSG002640.1	SLC7A1
NONSUSG008259.1	MS4A13
NONSUSG009923.1
XLOC_011559	LOC110261527
NONSUSG004204.1
NONSUSG009288.1
NONSUSG001026.1
NONSUSG018609.1
NONSUSG011290.1
NONSUSG001491.1
NONSUSG012097.1
NONSUSG016574.1
NONSUSG004734.1		LOC110256558
NONSUSG010804.1
XLOC_038717		ZNF140
NONSUSG000808.1		AGPAT2
NONSUSG005521.1	LOC106508090
NONSUSG002757.1
NONSUSG012450.1
NONSUSG006933.1	LOC106506472
NONSUSG006585.1
NONSUSG016374.1	COLCA1,C9H11orf53
NONSUSG008463.1		SLC25A41
NONSUSG002107.1
NONSUSG014068.1
NONSUSG002907.1
NONSUSG003731.1
NONSUSG003616.1
NONSUSG014708.1
NONSUSG012053.1
NONSUSG008276.1	CLP1	MIR130A
NONSUSG009175.1		SRFBP1
XLOC_069436		SHANK2
NONSUSG012497.1
NONSUSG014049.1
NONSUSG000142.1
NONSUSG010958.1
NONSUSG002837.1		KDELC1
NONSUSG008810.1	INCENP
NONSUSG018682.1
NONSUSG012157.1	ARHGEF25	B4GALNT1
NONSUSG011725.1	CDK2,PMEL
NONSUSG011132.1		ANXA13
NONSUSG009578.1
XLOC_108196	METTL17
NONSUSG001876.1	LOC100520629
NONSUSG012853.1
NONSUSG006141.1		KLHL30
NONSUSG006941.1		C16H5orf34
NONSUSG015257.1
NONSUSG005806.1	TMEM163
NONSUSG015625.1
NONSUSG003341.1		SPATA32
NONSUSG000584.1	P14ARF
NONSUSG017006.1
NONSUSG013079.1
NONSUSG002624.1
XLOC_042044	MGMT
NONSUSG011617.1
NONSUSG008069.1		LOC110257539
NONSUSG012023.1
NONSUSG002195.1
NONSUSG015879.1
NONSUSG001214.1
NONSUSG000125.1
NONSUSG004805.1
NONSUSG011102.1
NONSUSG014087.1
NONSUSG000285.1
NONSUSG018501.1
NONSUSG005959.1
XLOC_040624	GDF2
NONSUSG010635.1
NONSUSG008486.1	CNN2	TMEM259,GRIN3B
NONSUSG009875.1
NONSUSG013346.1		SULT2B1
NONSUSG008918.1		LDHA
XLOC_106747
NONSUSG010324.1
NONSUSG003833.1
NONSUSG003145.1		NCBP3
NONSUSG014561.1	NGDN
XLOC_000102	UNC93A	TCP10L2
NONSUSG001890.1	CCDC7	LOC102161032
NONSUSG017095.1
NONSUSG014785.1
XLOC_111469
NONSUSG014493.1
XLOC_037965
XLOC_029639
NONSUSG010535.1
NONSUSG014502.1
NONSUSG000745.1
NONSUSG011028.1
NONSUSG007297.1	LOC106506015
NONSUSG001680.1		LOC102162336
NONSUSG008695.1
NONSUSG011265.1		LY96
NONSUSG018333.1
NONSUSG018323.1
NONSUSG006677.1
NONSUSG014641.1	FLVCR2
NONSUSG000654.2
NONSUSG004460.1
NONSUSG010882.1
XLOC_064514	DDX56	NPC1L1
NONSUSG018734.1
NONSUSG005508.1		EGR2
NONSUSG013250.1		LOC102163610
NONSUSG006060.1
NONSUSG006919.1
NONSUSG008450.1	ELAVL3	ZNF653
NONSUSG000870.1
NONSUSG001696.2
XLOC_005411
NONSUSG018663.1
NONSUSG001987.1
NONSUSG013132.1
NONSUSG014920.1
NONSUSG016243.1
XLOC_056209
NONSUSG010780.1
NONSUSG011310.1
NONSUSG012325.1
NONSUSG014724.1
NONSUSG011597.1		ZNHIT6
NONSUSG004396.1
NONSUSG018673.1	MIR135-2
NONSUSG011179.1
NONSUSG014098.1	MTHFD1
NONSUSG005065.1
NONSUSG016380.1
NONSUSG002156.1	LOC110255585	LOC102164518
NONSUSG012222.1
NONSUSG008874.1
XLOC_069229
NONSUSG006547.1
NONSUSG016679.1
NONSUSG015435.1
NONSUSG016114.1
NONSUSG010528.1
NONSUSG016101.1
NONSUSG008292.1		RAPSN
NONSUSG018425.1		RPL14,LOC100623639
NONSUSG014823.1		LOC102159780
NONSUSG008301.1
NONSUSG014139.1
NONSUSG013047.1
NONSUSG009994.1	LOC110259897
NONSUSG011915.1
NONSUSG009364.1	TRRAP
NONSUSG004340.1	LOC106505633
NONSUSG008949.1		RNF141
NONSUSG016774.1	LOC110257721	LOC110257745
NONSUSG005921.1		LOC110257062
NONSUSG006964.1
NONSUSG003057.1
NONSUSG003607.1
NONSUSG015705.1
NONSUSG003502.1
NONSUSG002405.1		INTS6
NONSUSG012076.1		LOC100156062
NONSUSG010073.1
XLOC_041992	PTPRE
NONSUSG010523.1
NONSUSG005525.1	HK1
NONSUSG006261.1
XLOC_019331
NONSUSG016356.1
XLOC_078849		TFAP4
NONSUSG000117.1
NONSUSG009627.1
NONSUSG002301.1
NONSUSG011828.1		TRNAK-UUU-5
XLOC_132035
NONSUSG006146.1	HDAC4
NONSUSG006586.1
NONSUSG012094.1
NONSUSG014258.1
NONSUSG008856.1		TSPAN18
XLOC_030582		LOC106504853
NONSUSG002108.1		SLC28A3
NONSUSG005157.1	ADD3
NONSUSG006053.1
XLOC_002372		SLC16A10
NONSUSG005060.1
NONSUSG005688.1	TECTB
NONSUSG013609.1
NONSUSG016039.1
NONSUSG018755.1
NONSUSG001802.2	IDNK
NONSUSG001089.1	RPF2
XLOC_110769	DNAH8	LOC110261514
XLOC_088616	LOC106510178
NONSUSG005825.1
XLOC_016618	TUBAL3
NONSUSG011767.1
NONSUSG002092.1

## Sheet: Longissimus dorsi(LD)
Table S5. Cis-target genes predicted to be regulated by longissimus dorsi(LD) tissue-specific expressed lncRNAs in WT pig				Table S5. Trans-target genes predicted to be regulated by longissimus dorsi(LD) tissue-specific expressed lncRNAs in WT pig
lnc	overlap up10k	overlap down10k		lnc	Gene	CorrelationCoefficient	pvalue	Relationship
NONSUSG000081.1		LOC106506439		XLOC_078187	CYP2D25	0.955412	0.00293777	positive
NONSUSG000091.1				NONSUSG002145.1	CYP2D25	0.987425	0.000236208	positive
NONSUSG000204.1				XLOC_095966	CYP2D25	0.951755	0.00343527	positive
NONSUSG000220.1				XLOC_032891	CYP2D25	0.915483	0.0104128	positive
NONSUSG000232.1	USP45	CCNC		NONSUSG011050.1	L3MBTL2	0.961207	0.00222821	positive
NONSUSG000250.1		C1H6orf183		XLOC_067179	L3MBTL2	0.933067	0.00657014	positive
NONSUSG000259.2	REV3L			XLOC_033028	L3MBTL2	0.943704	0.00466463	positive
NONSUSG000260.1		TRAF3IP2		NONSUSG011996.1	L3MBTL2	-0.927913	0.00760752	negative
NONSUSG000300.1	EPG5			XLOC_061979	L3MBTL2	0.947984	0.0039882	positive
NONSUSG000334.1		PPIB,SNX22		NONSUSG016686.1	L3MBTL2	0.949465	0.00376615	positive
NONSUSG000340.1	LOC110260973	LOC102163170		NONSUSG016944.1	PVALB	-0.915282	0.0104617	negative
NONSUSG000350.1				XLOC_135233	PVALB	0.944538	0.00452872	positive
NONSUSG000368.1	PIGB	RAB27A		XLOC_100698	PVALB	-0.903834	0.0134271	negative
NONSUSG000444.1	LINS1			NONSUSG017060.1	PVALB	-0.90301	0.0136543	negative
NONSUSG000507.1				XLOC_014397	PVALB	0.929914	0.007196	positive
NONSUSG000510.1				NONSUSG002145.1	MYH11	0.960898	0.00226351	positive
NONSUSG000527.1				XLOC_095966	MYH11	0.965917	0.00172271	positive
NONSUSG000568.1	HIF1A			XLOC_032891	MYH11	0.945585	0.00436085	positive
NONSUSG000608.1				NONSUSG011050.1	TARBP2	0.966327	0.00168167	positive
NONSUSG000640.1				XLOC_067179	TARBP2	0.969316	0.00139779	positive
NONSUSG000676.1	TRMT10B	LOC102166243		XLOC_033028	TARBP2	0.942652	0.00483892	positive
NONSUSG000678.1				NONSUSG011996.1	TARBP2	-0.951733	0.0034383	negative
NONSUSG000688.1				XLOC_061979	TARBP2	0.985498	0.000313931	positive
NONSUSG000691.1				NONSUSG016686.1	TARBP2	0.937929	0.00565964	positive
NONSUSG000699.1				NONSUSG002145.1	PPFIBP1	0.913566	0.0108833	positive
NONSUSG000706.1				XLOC_095966	PPFIBP1	0.947227	0.00410396	positive
NONSUSG000735.1				XLOC_135803	PPFIBP1	0.919773	0.00939646	positive
NONSUSG000755.1	PTRH1,CFAP157	TOR2A		NONSUSG001227.1	ITPR2	-0.913445	0.0109135	negative
NONSUSG000763.1				NONSUSG008182.1	ITPR2	-0.931943	0.00678996	negative
NONSUSG000765.1	LRRC8A			NONSUSG014425.1	ITPR2	-0.920438	0.00924341	negative
NONSUSG000776.1	LOC102166638			NONSUSG006580.1	ITPR2	-0.920587	0.00920925	negative
NONSUSG000792.1				XLOC_003509	C2CD5	0.926391	0.00792792	positive
NONSUSG000807.1	LCN10,LCN6			NONSUSG013359.1	C2CD5	0.956474	0.00280051	positive
NONSUSG000905.1				NONSUSG017119.1	C2CD5	0.942456	0.0048717	positive
NONSUSG000952.1				XLOC_092190	C2CD5	0.919787	0.00939303	positive
NONSUSG000964.1				XLOC_098041	C2CD5	-0.961955	0.00214362	negative
NONSUSG000974.1				NONSUSG007265.1	C2CD5	-0.941083	0.00510451	negative
NONSUSG000998.1				NONSUSG006966.1	C2CD5	0.971213	0.00123112	positive
NONSUSG001003.1		LOC106508822		XLOC_095966	ABCC9	0.920472	0.00923555	positive
NONSUSG001042.1				NONSUSG006580.1	ABCC9	0.925604	0.00809633	positive
NONSUSG001050.1				XLOC_032891	ABCC9	0.934632	0.00626988	positive
NONSUSG001083.1				NONSUSG002145.1	A2M	0.957726	0.00264285	positive
NONSUSG001084.1				XLOC_095966	A2M	0.997567	8.8741e-06	positive
NONSUSG001087.1				XLOC_032891	A2M	0.941552	0.00502448	positive
NONSUSG001092.1		LOC110260596		XLOC_135803	A2M	0.965761	0.00173834	positive
NONSUSG001099.1				NONSUSG001746.1	USP18	0.916285	0.010219	positive
NONSUSG001106.1	FAM26D			NONSUSG008459.1	PPHLN1	0.94356	0.00468824	positive
NONSUSG001119.1				NONSUSG002978.1	TWF1	-0.914084	0.0107553	negative
NONSUSG001145.1				NONSUSG012616.1	TWF1	0.941443	0.00504305	positive
NONSUSG001146.1				NONSUSG010022.1	TWF1	-0.914358	0.0106878	negative
NONSUSG001154.1				XLOC_003509	ANO6	0.936143	0.00598629	positive
NONSUSG001164.1				NONSUSG016666.1	ANO6	0.900396	0.0143872	positive
NONSUSG001193.1				NONSUSG012616.1	ANO6	-0.906747	0.0126387	negative
NONSUSG001195.1		MIR628		NONSUSG006912.1	ANO6	0.943758	0.00465579	positive
NONSUSG001197.1	PIGB	RAB27A		NONSUSG002145.1	MYBPC1	0.942231	0.00490944	positive
NONSUSG001227.1	PPIP5K1			XLOC_095966	MYBPC1	0.996262	2.09317e-05	positive
NONSUSG001229.1		CDAN1		XLOC_032891	MYBPC1	0.946298	0.00424835	positive
NONSUSG001231.1	LOC110256586	TMEM87A		XLOC_135803	MYBPC1	0.961527	0.00219176	positive
NONSUSG001265.1				NONSUSG002145.1	TMPO	0.949818	0.0037141	positive
NONSUSG001270.1				XLOC_095966	TMPO	0.999882	2.08848e-08	positive
NONSUSG001361.2		LRR1		XLOC_032891	TMPO	0.925265	0.00816931	positive
NONSUSG001389.1	PSMA3			XLOC_135803	TMPO	0.971995	0.0011654	positive
NONSUSG001395.1		SIX1,LOC106509125		NONSUSG012616.1	FAM8A1	-0.914303	0.0107014	negative
NONSUSG001401.1				NONSUSG013359.1	FAM8A1	0.954548	0.00305187	positive
NONSUSG001444.1				NONSUSG011996.1	FAM8A1	0.9031	0.0136294	positive
NONSUSG001445.2	LOC106509154			NONSUSG006912.1	FAM8A1	0.924713	0.0082888	positive
NONSUSG001470.1				NONSUSG017119.1	FAM8A1	0.907854	0.0123451	positive
NONSUSG001599.1				XLOC_005370	FAM8A1	0.93863	0.00553387	positive
NONSUSG001608.1				XLOC_092190	FAM8A1	0.963562	0.00196745	positive
NONSUSG001637.1				XLOC_098041	FAM8A1	-0.984913	0.000339689	negative
NONSUSG001721.1		LOC110255581		NONSUSG007265.1	FAM8A1	-0.92408	0.00842695	negative
NONSUSG001746.1				NONSUSG006966.1	FAM8A1	0.990482	0.000135468	positive
NONSUSG001756.1				NONSUSG016666.1	DDR1	-0.912164	0.0112338	negative
NONSUSG001761.1	LOC106505107			NONSUSG000807.1	ARMC12	0.910503	0.0116562	positive
NONSUSG001785.1				NONSUSG002145.1	CDKN1A	0.959607	0.00241446	positive
NONSUSG001810.1				XLOC_095966	CDKN1A	0.993962	5.45675e-05	positive
NONSUSG001826.1				XLOC_032891	CDKN1A	0.939146	0.00544222	positive
NONSUSG001841.1		LOC100624251		XLOC_135803	CDKN1A	0.96701	0.00161453	positive
NONSUSG001857.1				XLOC_077954	MOCS1	0.994554	4.44085e-05	positive
NONSUSG001914.1				XLOC_060253	UBR2	0.944473	0.00453931	positive
NONSUSG001947.1	FAM208B	LOC106505208		NONSUSG002145.1	BTBD1	0.949818	0.0037141	positive
NONSUSG001973.1	ZMYND11			XLOC_095966	BTBD1	0.999882	2.08848e-08	positive
NONSUSG002011.1				XLOC_032891	BTBD1	0.925265	0.00816931	positive
NONSUSG002026.1		HLX		XLOC_135803	BTBD1	0.971995	0.0011654	positive
NONSUSG002030.1		HHIPL2		NONSUSG002145.1	ANPEP	0.911568	0.0113845	positive
NONSUSG002032.1				XLOC_095966	ANPEP	0.938886	0.00548826	positive
NONSUSG002039.1				NONSUSG002978.1	PSTPIP1	0.967022	0.00161336	positive
NONSUSG002050.1				NONSUSG016944.1	PSTPIP1	0.91734	0.00996653	positive
NONSUSG002054.1				XLOC_135233	PSTPIP1	-0.948303	0.00393986	negative
NONSUSG002071.1	CAPN2			NONSUSG010022.1	PSTPIP1	0.915226	0.0104753	positive
NONSUSG002087.1	TMEM9			XLOC_071434	PSTPIP1	-0.956472	0.00280078	negative
NONSUSG002095.1				NONSUSG009293.1	PSTPIP1	-0.901119	0.0141828	negative
NONSUSG002136.1				NONSUSG017092.1	PSTPIP1	0.962884	0.00204088	positive
NONSUSG002145.1				XLOC_100698	PSTPIP1	0.917849	0.00984588	positive
NONSUSG002146.1				XLOC_014397	PSTPIP1	-0.928374	0.00751166	negative
NONSUSG002152.1				NONSUSG011050.1	ARHGAP5	-0.914574	0.0106346	negative
NONSUSG002153.1				XLOC_067179	ARHGAP5	-0.961343	0.00221271	negative
NONSUSG002227.1				NONSUSG015926.1	ARHGAP5	0.918119	0.00978216	positive
NONSUSG002231.1				NONSUSG011996.1	ARHGAP5	0.990988	0.000121449	positive
NONSUSG002296.1				NONSUSG014425.1	ARHGAP5	-0.920655	0.00919369	negative
NONSUSG002342.1	CDK8			NONSUSG006912.1	ARHGAP5	0.926485	0.00790801	positive
NONSUSG002388.1	EXOSC8			NONSUSG013615.1	ARHGAP5	0.938654	0.00552955	positive
NONSUSG002391.1	LOC110255748			XLOC_061979	ARHGAP5	-0.94528	0.00440943	negative
NONSUSG002393.1				NONSUSG016686.1	ARHGAP5	-0.966662	0.00164863	negative
NONSUSG002410.1				XLOC_092190	ARHGAP5	0.988259	0.000205951	positive
NONSUSG002413.1	EBPL			NONSUSG006966.1	ARHGAP5	0.93848	0.0055606	positive
NONSUSG002423.1				NONSUSG002145.1	PCK2	0.960298	0.00233313	positive
NONSUSG002430.1				XLOC_095966	PCK2	0.985064	0.000332943	positive
NONSUSG002441.1				XLOC_135803	PCK2	0.938817	0.00550058	positive
NONSUSG002554.1	LOC102163665	TPP2		NONSUSG002145.1	SLC7A8	0.95042	0.00362639	positive
NONSUSG002555.1				XLOC_095966	SLC7A8	0.999408	5.2504e-07	positive
NONSUSG002583.1	LOC106504755,TMCO3			XLOC_032891	SLC7A8	0.920524	0.00922375	positive
NONSUSG002595.1		XPO4		XLOC_135803	SLC7A8	0.970137	0.0013244	positive
NONSUSG002639.1				NONSUSG009005.1	KLHL33	0.943461	0.00470462	positive
NONSUSG002648.1		KATNAL1		NONSUSG009005.1	GPX2	0.96943	0.00138746	positive
NONSUSG002665.1				NONSUSG011050.1	FOS	0.944713	0.00450047	positive
NONSUSG002681.1				XLOC_067179	FOS	0.992039	9.48031e-05	positive
NONSUSG002718.1	LOC106505296			XLOC_033028	FOS	0.9159	0.0103118	positive
NONSUSG002772.1				NONSUSG011996.1	FOS	-0.980864	0.00054577	negative
NONSUSG002815.1				NONSUSG014425.1	FOS	0.932176	0.00674415	positive
NONSUSG002835.1				NONSUSG006912.1	FOS	-0.913741	0.0108401	negative
NONSUSG002863.1	LOC110255861			XLOC_061979	FOS	0.99111	0.000118203	positive
NONSUSG002879.1		TFDP1		NONSUSG016686.1	FOS	0.947383	0.00407997	positive
NONSUSG002880.1		ATP4B		XLOC_092190	FOS	-0.932575	0.00666587	negative
NONSUSG002898.1				NONSUSG002145.1	SEL1L	0.925384	0.00814351	positive
NONSUSG002905.1	CSNK1D			XLOC_095966	SEL1L	0.995652	2.83156e-05	positive
NONSUSG002952.1				XLOC_032891	SEL1L	0.935516	0.00610325	positive
NONSUSG002978.1	MAP2K6			XLOC_135803	SEL1L	0.985697	0.000305396	positive
NONSUSG003007.1				XLOC_020657	TRIP11	0.969645	0.00136819	positive
NONSUSG003018.1	HEXIM2	ACBD4		XLOC_134159	TRIP11	0.913623	0.0108692	positive
NONSUSG003019.1	NMT1			NONSUSG002231.1	TRIP11	0.99101	0.00012086	positive
NONSUSG003030.1	STAT5A			XLOC_060253	SERPINA1	0.981847	0.000491309	positive
NONSUSG003072.1				XLOC_095966	AMN	0.915313	0.0104542	positive
NONSUSG003081.1		MED13		XLOC_135803	AMN	0.917963	0.00981909	positive
NONSUSG003095.1				NONSUSG008459.1	CINP	0.952434	0.00333999	positive
NONSUSG003141.1				NONSUSG003395.1	CDH15	-0.952181	0.00337526	negative
NONSUSG003150.1				NONSUSG013352.1	CDH15	0.927052	0.00778794	positive
NONSUSG003152.1				XLOC_015000	CDH15	-0.968022	0.00151749	negative
NONSUSG003166.1	RNASEK,ALOX12	BCL6B		XLOC_084124	CDH15	-0.928314	0.00752417	negative
NONSUSG003167.1	ALOX12	C12H17orf49,LOC102161115,MIR195,MIR497,BCL6B		XLOC_014397	CDH15	0.919779	0.00939493	positive
NONSUSG003179.1	NTN1			XLOC_095966	APRT	0.913135	0.0109907	positive
NONSUSG003210.1	CENPV			NONSUSG007265.1	TAT	0.916661	0.0101286	positive
NONSUSG003228.1	SLC16A3	CCDC57		NONSUSG011050.1	CES1	0.98459	0.000354381	positive
NONSUSG003231.1				XLOC_033028	CES1	0.904231	0.0133183	positive
NONSUSG003247.1	CCDC40			XLOC_061979	CES1	0.919151	0.00954068	positive
NONSUSG003248.1				NONSUSG016686.1	CES1	0.927344	0.00772648	positive
NONSUSG003263.1				XLOC_134159	B9D2	0.916674	0.0101257	positive
NONSUSG003266.1	ST6GALNAC2	PRCD		XLOC_103782	B9D2	-0.964402	0.00187829	negative
NONSUSG003267.1	LOC100517116	CYGB		NONSUSG002978.1	SYT3	-0.902652	0.0137537	negative
NONSUSG003272.1	SRP68			NONSUSG012616.1	SYT3	0.973661	0.00103147	positive
NONSUSG003314.1	CACNG4	CACNG1		NONSUSG011996.1	SYT3	-0.913473	0.0109065	negative
NONSUSG003323.1	TEX2			NONSUSG006912.1	SYT3	-0.922633	0.00874704	negative
NONSUSG003325.1	ICAM2	SCN4A		NONSUSG009293.1	SYT3	0.933547	0.0064773	positive
NONSUSG003336.1				NONSUSG013615.1	SYT3	-0.9127	0.0110992	negative
NONSUSG003361.1				XLOC_061979	SYT3	0.914802	0.0105789	positive
NONSUSG003365.1				XLOC_005370	SYT3	-0.931505	0.0068767	negative
NONSUSG003374.1				XLOC_092190	SYT3	-0.957067	0.00272534	negative
NONSUSG003376.1				XLOC_098041	SYT3	0.952892	0.00327652	positive
NONSUSG003389.1				NONSUSG006966.1	SYT3	-0.957488	0.00267251	negative
NONSUSG003395.1	CUEDC1	LOC106505450		NONSUSG008182.1	ZNF84	-0.941164	0.00509076	negative
NONSUSG003410.1		MED13		NONSUSG014425.1	ZNF84	-0.90384	0.0134256	negative
NONSUSG003411.1		INTS2		NONSUSG007265.1	ZNF84	-0.914225	0.0107204	negative
NONSUSG003449.1				NONSUSG002145.1	EFHD2	0.94809	0.003972	positive
NONSUSG003451.1	SPAG5			XLOC_095966	EFHD2	0.999072	1.29265e-06	positive
NONSUSG003461.1		RPH3AL		XLOC_032891	EFHD2	0.923906	0.00846507	positive
NONSUSG003465.1	DPH1	MIR212,HIC1,SMG6		XLOC_135803	EFHD2	0.96998	0.00133824	positive
NONSUSG003481.1		MED31		NONSUSG004227.1	RSC1A1	-0.91699	0.0100499	negative
NONSUSG003488.1				NONSUSG002145.1	AGMAT	0.923421	0.00857188	positive
NONSUSG003491.1		POLR2A,LOC110256108		XLOC_095966	AGMAT	0.983642	0.000399194	positive
NONSUSG003492.1		SLC35G6		XLOC_135803	AGMAT	0.936253	0.00596603	positive
NONSUSG003494.1	INHBA,NAA38,TMEM88	CHD3		XLOC_077954	C1QA	0.990259	0.000141859	positive
NONSUSG003506.1				XLOC_003509	GALNT1	0.921469	0.00900856	positive
NONSUSG003510.1				NONSUSG011710.1	GALNT1	0.920609	0.00920423	positive
NONSUSG003511.1				NONSUSG004403.1	GALNT1	0.939419	0.00539398	positive
NONSUSG003573.1				XLOC_128783	GALNT1	0.982058	0.00048	positive
NONSUSG003600.1				XLOC_084124	GALNT1	0.942728	0.00482616	positive
NONSUSG003622.1	LOC100737115			NONSUSG013915.1	GALNT1	0.974957	0.000932887	positive
NONSUSG003665.1				NONSUSG009931.1	GALNT1	0.963565	0.00196712	positive
NONSUSG003669.1				NONSUSG017119.1	GALNT1	0.931097	0.00695786	positive
NONSUSG003683.1	MANF			NONSUSG011826.1	GALNT1	0.975828	0.000869348	positive
NONSUSG003687.1	PCBP4	ACY1		NONSUSG001154.1	GALNT1	0.967746	0.00154367	positive
NONSUSG003690.1				XLOC_099839	GALNT1	0.910934	0.0115458	positive
NONSUSG003693.1	NT5DC2	PBRM1		NONSUSG016165.1	GALNT1	0.924803	0.0082692	positive
NONSUSG003717.1				NONSUSG002145.1	ACADM	0.949241	0.00379928	positive
NONSUSG003748.1				XLOC_095966	ACADM	0.999836	4.02971e-08	positive
NONSUSG003749.1				XLOC_032891	ACADM	0.923859	0.00847543	positive
NONSUSG003777.1				XLOC_135803	ACADM	0.971725	0.00118793	positive
NONSUSG003782.1	RPN1			XLOC_003509	FPGT	0.934851	0.00622826	positive
NONSUSG003784.1	LOC110256293,HMCES			NONSUSG004403.1	FPGT	0.912078	0.0112557	positive
NONSUSG003825.1	RNF7			XLOC_128783	FPGT	0.918882	0.00960322	positive
NONSUSG003853.1				NONSUSG009931.1	FPGT	0.924817	0.00826623	positive
NONSUSG003868.1	LOC102162136			NONSUSG017119.1	FPGT	0.952751	0.00329594	positive
NONSUSG003899.1		PHC3		NONSUSG011826.1	FPGT	0.943132	0.00475893	positive
NONSUSG003936.1	VPS8			NONSUSG016165.1	FPGT	0.922309	0.00881935	positive
NONSUSG003974.1				XLOC_095966	ZRANB2	0.977476	0.000755281	positive
NONSUSG004049.1				XLOC_032891	ZRANB2	0.913731	0.0108426	positive
NONSUSG004102.1	MRPS6			XLOC_135803	ZRANB2	0.991731	0.000102284	positive
NONSUSG004176.1				NONSUSG013915.1	MYSM1	0.900858	0.0142566	positive
NONSUSG004192.1				XLOC_003509	SLFNL1	0.923575	0.00853795	positive
NONSUSG004199.1				XLOC_128783	SLFNL1	0.91318	0.0109792	positive
NONSUSG004201.1				XLOC_084124	SLFNL1	0.91333	0.010942	positive
NONSUSG004227.1				NONSUSG013818.1	SLFNL1	0.92851	0.00748349	positive
NONSUSG004296.1	TWF2,TLR9	WDR82		NONSUSG009931.1	SLFNL1	0.975005	0.000929325	positive
NONSUSG004298.1		GLT8D1		NONSUSG017119.1	SLFNL1	0.969481	0.00138293	positive
NONSUSG004300.1	NEK4	ITIH4		NONSUSG011826.1	SLFNL1	0.906672	0.0126587	positive
NONSUSG004307.1				XLOC_100698	SLFNL1	0.938566	0.00554523	positive
NONSUSG004342.1				NONSUSG017060.1	SLFNL1	0.901878	0.0139695	positive
NONSUSG004359.1				NONSUSG001154.1	SLFNL1	0.900596	0.0143305	positive
NONSUSG004360.1				XLOC_099839	SLFNL1	0.973628	0.00103403	positive
NONSUSG004380.1				NONSUSG016165.1	SLFNL1	0.98923	0.00017335	positive
NONSUSG004401.1				XLOC_020657	KCNQ4	0.945595	0.00435941	positive
NONSUSG004403.1				XLOC_134159	KCNQ4	0.977498	0.000753791	positive
NONSUSG004409.1				XLOC_107620	KCNQ4	-0.959845	0.00238629	negative
NONSUSG004468.1				XLOC_057928	QKI	-0.911366	0.0114358	negative
NONSUSG004624.1				NONSUSG013818.1	QKI	-0.94881	0.00386356	negative
NONSUSG004651.1				NONSUSG017060.1	QKI	-0.96435	0.00188374	negative
NONSUSG004727.1		C13H21orf33		NONSUSG002231.1	LATS1	0.9648	0.00183678	positive
NONSUSG004802.1				NONSUSG002145.1	TAB2	0.938924	0.00548142	positive
NONSUSG004853.1		MLXIP		XLOC_095966	TAB2	0.987456	0.000235026	positive
NONSUSG004858.1				XLOC_135803	TAB2	0.948357	0.0039317	positive
NONSUSG004887.1	MAPKAPK5			NONSUSG011710.1	HIVEP2	0.933348	0.00651569	positive
NONSUSG004896.1				XLOC_077954	TXLNB	0.987277	0.000241767	positive
NONSUSG004924.1				NONSUSG009005.1	TXLNB	0.902007	0.0139335	positive
NONSUSG004926.2	PIK3IP1			NONSUSG001227.1	SMPDL3A	0.929608	0.00725819	positive
NONSUSG004976.1	LOC106506010			NONSUSG008182.1	SMPDL3A	0.95263	0.00331279	positive
NONSUSG005009.1				NONSUSG014425.1	SMPDL3A	0.950197	0.00365875	positive
NONSUSG005034.1		LOC106506044		XLOC_005370	SMPDL3A	-0.954489	0.00305981	negative
NONSUSG005046.1				XLOC_098041	SMPDL3A	0.906007	0.0128367	positive
NONSUSG005086.1				XLOC_003509	MAP3K7	0.927264	0.00774329	positive
NONSUSG005115.1				NONSUSG011710.1	MAP3K7	0.946931	0.00414968	positive
NONSUSG005173.1				NONSUSG003395.1	MAP3K7	0.915544	0.010398	positive
NONSUSG005194.1				NONSUSG004403.1	MAP3K7	0.933451	0.00649575	positive
NONSUSG005270.1				XLOC_128783	MAP3K7	0.984514	0.000357866	positive
NONSUSG005312.1				XLOC_084124	MAP3K7	0.964688	0.00184844	positive
NONSUSG005338.1				NONSUSG013915.1	MAP3K7	0.987495	0.000233589	positive
NONSUSG005343.1	RILPL2			NONSUSG009931.1	MAP3K7	0.969217	0.00140679	positive
NONSUSG005353.1	ATP2A2			NONSUSG017119.1	MAP3K7	0.933116	0.00656051	positive
NONSUSG005361.1				NONSUSG011826.1	MAP3K7	0.973508	0.00104342	positive
NONSUSG005421.1		NIPSNAP1		NONSUSG001154.1	MAP3K7	0.981474	0.000511646	positive
NONSUSG005430.1		LOC110256677		XLOC_099839	MAP3K7	0.927345	0.00772626	positive
NONSUSG005459.1		MTR		NONSUSG016165.1	MAP3K7	0.928065	0.00757584	positive
NONSUSG005465.1	TBCE			NONSUSG013818.1	FBXL4	0.904844	0.0131513	positive
NONSUSG005541.1		LOC106506044		XLOC_003509	USP45	0.903358	0.0135583	positive
NONSUSG005571.1				NONSUSG013359.1	USP45	0.918818	0.00961814	positive
NONSUSG005574.1				NONSUSG004403.1	USP45	0.90425	0.0133132	positive
NONSUSG005643.1				NONSUSG009931.1	USP45	0.913421	0.0109193	positive
NONSUSG005655.1		SEMA4G		NONSUSG017119.1	USP45	0.932827	0.00661686	positive
NONSUSG005660.1				XLOC_100698	USP45	0.915568	0.0103922	positive
NONSUSG005692.1				NONSUSG016165.1	USP45	0.910081	0.0117645	positive
NONSUSG005701.1		TRUB1		NONSUSG002978.1	NT5DC1	0.904436	0.0132623	positive
NONSUSG005725.1		LOC100154423		NONSUSG012616.1	NT5DC1	-0.986122	0.000287573	negative
NONSUSG005734.1				NONSUSG006912.1	NT5DC1	0.926105	0.00798901	positive
NONSUSG005739.1		UROS		NONSUSG009293.1	NT5DC1	-0.959489	0.00242842	negative
NONSUSG005786.1	LOC110257200			NONSUSG013615.1	NT5DC1	0.92415	0.00841172	positive
NONSUSG005882.1				XLOC_005370	NT5DC1	0.900887	0.0142483	positive
NONSUSG005890.1				XLOC_092190	NT5DC1	0.937366	0.00576163	positive
NONSUSG005902.1				XLOC_098041	NT5DC1	-0.926844	0.00783198	negative
NONSUSG005922.1				NONSUSG006966.1	NT5DC1	0.948414	0.00392299	positive
NONSUSG005933.1				NONSUSG002145.1	SETBP1	0.949818	0.0037141	positive
NONSUSG005965.1				XLOC_095966	SETBP1	0.999882	2.08848e-08	positive
NONSUSG005996.1				XLOC_032891	SETBP1	0.925265	0.00816931	positive
NONSUSG006032.1				XLOC_135803	SETBP1	0.971995	0.0011654	positive
NONSUSG006042.1				NONSUSG012861.1	C18orf54	0.963295	0.00199621	positive
NONSUSG006047.2				NONSUSG016620.1	C18orf54	0.934975	0.00620493	positive
NONSUSG006086.1				XLOC_044428	C18orf54	0.953842	0.0031467	positive
NONSUSG006108.1				NONSUSG003451.1	C18orf54	0.96462	0.00185544	positive
NONSUSG006127.1				XLOC_077954	PYGO1	0.964595	0.00185809	positive
NONSUSG006128.1				XLOC_124780	PYGO1	0.910864	0.0115637	positive
NONSUSG006139.1				XLOC_003509	CCPG1	0.934748	0.00624791	positive
NONSUSG006198.1				NONSUSG015926.1	CCPG1	0.902626	0.013761	positive
NONSUSG006210.1				NONSUSG013359.1	CCPG1	0.910623	0.0116255	positive
NONSUSG006212.1				NONSUSG006912.1	CCPG1	0.944829	0.00448183	positive
NONSUSG006220.1				NONSUSG013615.1	CCPG1	0.907405	0.0124637	positive
NONSUSG006269.1				NONSUSG017119.1	CCPG1	0.932074	0.00676416	positive
NONSUSG006290.1				XLOC_092190	CCPG1	0.947735	0.0040261	positive
NONSUSG006297.1				XLOC_098041	CCPG1	-0.939	0.00546793	negative
NONSUSG006324.1				NONSUSG007265.1	CCPG1	-0.915392	0.010435	negative
NONSUSG006357.1				NONSUSG006966.1	CCPG1	0.987982	0.000215793	positive
NONSUSG006369.1				NONSUSG002145.1	FAM214A	0.949601	0.00374606	positive
NONSUSG006402.1				XLOC_095966	FAM214A	0.999849	3.41314e-08	positive
NONSUSG006421.1				XLOC_032891	FAM214A	0.924439	0.00834853	positive
NONSUSG006428.1				XLOC_135803	FAM214A	0.972075	0.00115884	positive
NONSUSG006463.1		NABP1		NONSUSG012861.1	AP4E1	0.927914	0.00760736	positive
NONSUSG006488.1				NONSUSG007757.1	AP4E1	0.933333	0.00651852	positive
NONSUSG006489.1	STRADB			XLOC_057928	AP4E1	0.904619	0.0132124	positive
NONSUSG006506.1				NONSUSG016620.1	AP4E1	0.977093	0.000781112	positive
NONSUSG006562.1				XLOC_044428	AP4E1	0.943425	0.00471054	positive
NONSUSG006567.1				NONSUSG003451.1	AP4E1	0.983397	0.000411189	positive
NONSUSG006580.1		USP40		XLOC_070681	AP4E1	0.909741	0.0118523	positive
NONSUSG006660.1				NONSUSG002145.1	SPPL2A	0.94764	0.00404059	positive
NONSUSG006735.1				XLOC_095966	SPPL2A	0.999333	6.66886e-07	positive
NONSUSG006748.1	NDUFAF2			XLOC_032891	SPPL2A	0.935208	0.00616094	positive
NONSUSG006782.1		BOD1		XLOC_135803	SPPL2A	0.966735	0.00164147	positive
NONSUSG006829.1				NONSUSG002145.1	TRPM7	0.916626	0.0101371	positive
NONSUSG006880.1	LOC110257247			XLOC_095966	TRPM7	0.994149	5.12499e-05	positive
NONSUSG006912.1				XLOC_032891	TRPM7	0.939381	0.00540068	positive
NONSUSG006966.1	IL31RA			XLOC_135803	TRPM7	0.988685	0.000191307	positive
NONSUSG006978.1				XLOC_070681	USP8	0.947112	0.00412172	positive
NONSUSG007016.1				NONSUSG002145.1	COPS2	0.967976	0.00152193	positive
NONSUSG007030.1				XLOC_095966	COPS2	0.978264	0.000703556	positive
NONSUSG007031.1				XLOC_135803	COPS2	0.935545	0.0060978	positive
NONSUSG007035.1	BNIP1			XLOC_003509	FBN1	0.906085	0.0128158	positive
NONSUSG007047.1				NONSUSG011710.1	FBN1	0.967403	0.00157653	positive
NONSUSG007103.1		SEMA5A		NONSUSG003395.1	FBN1	0.948238	0.00394958	positive
NONSUSG007154.1				NONSUSG004403.1	FBN1	0.931461	0.00688546	positive
NONSUSG007155.1				XLOC_015000	FBN1	0.939825	0.00532258	positive
NONSUSG007175.1	LOC102164657			XLOC_128783	FBN1	0.986112	0.000287986	positive
NONSUSG007184.1				XLOC_084124	FBN1	0.982993	0.000431383	positive
NONSUSG007201.1				NONSUSG013915.1	FBN1	0.995236	3.3988e-05	positive
NONSUSG007210.1	LOC110257459			NONSUSG009931.1	FBN1	0.969388	0.00139134	positive
NONSUSG007233.1	APMAP	ACSS1		NONSUSG017119.1	FBN1	0.914851	0.0105667	positive
NONSUSG007242.1	LZTS3			NONSUSG011826.1	FBN1	0.956749	0.00276556	positive
NONSUSG007244.1	EBF4	IDH3B,NOP56		NONSUSG001154.1	FBN1	0.991887	9.84622e-05	positive
NONSUSG007261.1				XLOC_099839	FBN1	0.90846	0.0121858	positive
NONSUSG007265.1				NONSUSG016165.1	FBN1	0.919525	0.00945381	positive
NONSUSG007267.1				NONSUSG007265.1	SEMA6D	-0.955762	0.00289223	negative
NONSUSG007278.1				NONSUSG007895.1	GANC	0.95613	0.0028446	positive
NONSUSG007289.1	LOC110257391			XLOC_065432	GANC	0.997131	1.23365e-05	positive
NONSUSG007290.1		LOC110257371		XLOC_124780	GANC	0.957247	0.00270267	positive
NONSUSG007375.1				XLOC_014397	GANC	0.915826	0.0103297	positive
NONSUSG007451.1				NONSUSG002145.1	ACTC1	0.958835	0.00250698	positive
NONSUSG007502.1				XLOC_095966	ACTC1	0.996866	1.47144e-05	positive
NONSUSG007547.1		TGIF2,LOC110257439		XLOC_032891	ACTC1	0.931276	0.00692227	positive
NONSUSG007563.1		PLCG1		XLOC_135803	ACTC1	0.968888	0.00143685	positive
NONSUSG007564.1	PLCG1	ZHX3		XLOC_077954	PIGN	0.9721	0.00115677	positive
NONSUSG007658.1				XLOC_065432	PIGN	0.930104	0.00715748	positive
NONSUSG007660.1	LOC106506742	PSMA7,SS18L1		XLOC_124780	PIGN	0.915685	0.0103638	positive
NONSUSG007713.1	IQCA1L			NONSUSG011710.1	ATP8B1	0.980739	0.000552934	positive
NONSUSG007725.1	CASP2			NONSUSG003395.1	ATP8B1	0.962911	0.00203788	positive
NONSUSG007739.1				NONSUSG004403.1	ATP8B1	0.948004	0.00398502	positive
NONSUSG007750.1				XLOC_015000	ATP8B1	0.954437	0.00306674	positive
NONSUSG007757.1				XLOC_128783	ATP8B1	0.989351	0.000169487	positive
NONSUSG007770.1		MIR29B-1,MIR29A		XLOC_084124	ATP8B1	0.984859	0.000342132	positive
NONSUSG007822.1				NONSUSG013915.1	ATP8B1	0.998708	2.50154e-06	positive
NONSUSG007832.1				NONSUSG009931.1	ATP8B1	0.955153	0.00297181	positive
NONSUSG007856.1				NONSUSG011826.1	ATP8B1	0.951215	0.00351197	positive
NONSUSG007886.1		MRPS24		NONSUSG001154.1	ATP8B1	0.997022	1.32876e-05	positive
NONSUSG007895.1	CCM2	MYO1G		NONSUSG011050.1	DENND4A	0.951702	0.00344278	positive
NONSUSG007911.1				XLOC_067179	DENND4A	0.985081	0.000332212	positive
NONSUSG007913.1				XLOC_033028	DENND4A	0.919174	0.00953527	positive
NONSUSG007918.1	LOC102160792			NONSUSG011996.1	DENND4A	-0.971125	0.00123859	negative
NONSUSG007961.1				NONSUSG014425.1	DENND4A	0.92206	0.0088753	positive
NONSUSG008025.1	LOC106508208	SMKR1		NONSUSG006912.1	DENND4A	-0.914206	0.0107252	negative
NONSUSG008043.1	HYAL4			XLOC_061979	DENND4A	0.992849	7.65248e-05	positive
NONSUSG008101.1		LOC102162372		NONSUSG016686.1	DENND4A	0.93869	0.00552321	positive
NONSUSG008125.1	HOXA5,HOXA6	HOXA4,LOC110257526		XLOC_092190	DENND4A	-0.922907	0.00868596	negative
NONSUSG008126.1	LOC110257526	HOXA2		XLOC_003509	UACA	0.928941	0.00739463	positive
NONSUSG008169.1		GLI3		NONSUSG001227.1	UACA	-0.91716	0.0100094	negative
NONSUSG008182.1	CD151,CRACR2B			NONSUSG015926.1	UACA	0.902022	0.0139293	positive
NONSUSG008207.1				NONSUSG011996.1	UACA	0.910569	0.0116393	positive
NONSUSG008208.1				NONSUSG006912.1	UACA	0.950276	0.00364722	positive
NONSUSG008211.1				XLOC_061979	UACA	-0.915209	0.0104794	negative
NONSUSG008219.1	SNX32	AP5B1		XLOC_005370	UACA	0.902306	0.0138499	positive
NONSUSG008222.2	PCNX3			XLOC_092190	UACA	0.92485	0.00825904	positive
NONSUSG008225.1		SPDYC		XLOC_098041	UACA	-0.949661	0.00373725	negative
NONSUSG008237.1		LOC100622132		NONSUSG006966.1	UACA	0.957327	0.00269256	positive
NONSUSG008289.1				NONSUSG012861.1	MYO9A	0.963661	0.00195677	positive
NONSUSG008290.1	MTCH2	C1QTNF4		NONSUSG007757.1	MYO9A	0.906071	0.0128196	positive
NONSUSG008323.1				XLOC_057928	MYO9A	0.928527	0.00748008	positive
NONSUSG008342.1				NONSUSG016620.1	MYO9A	0.933817	0.00642536	positive
NONSUSG008382.1				NONSUSG003451.1	MYO9A	0.957433	0.00267939	positive
NONSUSG008424.1	RLN3			NONSUSG002145.1	ARID4A	0.904835	0.0131536	positive
NONSUSG008446.1	RGL3	PRKCSH		XLOC_095966	ARID4A	0.969302	0.00139913	positive
NONSUSG008459.1				XLOC_032891	ARID4A	0.914223	0.010721	positive
NONSUSG008473.1	DAPK3			XLOC_135803	ARID4A	0.910545	0.0116454	positive
NONSUSG008479.1				XLOC_092190	CNTLN	0.90521	0.013052	positive
NONSUSG008483.1				NONSUSG016264.1	BNC2	0.921539	0.00899268	positive
NONSUSG008488.1				XLOC_077954	MPDZ	0.980241	0.000581787	positive
NONSUSG008504.1	THOC3			NONSUSG011050.1	IL33	0.975421	0.000898774	positive
NONSUSG008534.1				XLOC_067179	IL33	0.94144	0.00504353	positive
NONSUSG008588.1				XLOC_033028	IL33	0.951634	0.00345238	positive
NONSUSG008589.1				NONSUSG011996.1	IL33	-0.931048	0.00696767	negative
NONSUSG008591.1				XLOC_061979	IL33	0.969966	0.00133947	positive
NONSUSG008627.1				NONSUSG016686.1	IL33	0.941875	0.00496956	positive
NONSUSG008639.1				NONSUSG007757.1	SMC5	0.968288	0.00149252	positive
NONSUSG008677.1	ETF1	LOC110259501		XLOC_057928	SMC5	0.985331	0.000321198	positive
NONSUSG008694.1	KIAA0141	LOC110259524		NONSUSG016620.1	SMC5	0.95824	0.00257948	positive
NONSUSG008701.1	LOC102160841			NONSUSG016944.1	SMC5	0.909264	0.0119761	positive
NONSUSG008719.1				NONSUSG001092.1	SMC5	0.950279	0.0036468	positive
NONSUSG008720.1		LOC106509607		NONSUSG013818.1	SMC5	0.90025	0.0144289	positive
NONSUSG008721.1				NONSUSG003451.1	SMC5	0.930846	0.00700809	positive
NONSUSG008724.1				XLOC_070681	SMC5	0.945894	0.00431204	positive
NONSUSG008747.1				XLOC_020657	ABCA1	0.92006	0.00933028	positive
NONSUSG008778.1				NONSUSG002231.1	ABCA1	0.982036	0.000481165	positive
NONSUSG008786.1				NONSUSG011710.1	FSD1L	0.984542	0.000356566	positive
NONSUSG008787.1				NONSUSG003395.1	FSD1L	0.956781	0.00276144	positive
NONSUSG008789.1				NONSUSG004403.1	FSD1L	0.945412	0.00438848	positive
NONSUSG008792.1		RASGRP2		XLOC_015000	FSD1L	0.952443	0.00333875	positive
NONSUSG008806.1	SLC3A2	WDR74		XLOC_128783	FSD1L	0.985378	0.000319149	positive
NONSUSG008807.1		BSCL2,GNG3		XLOC_084124	FSD1L	0.983561	0.000403126	positive
NONSUSG008844.1	HARBI1			NONSUSG013915.1	FSD1L	0.997523	9.19421e-06	positive
NONSUSG008878.1				NONSUSG009931.1	FSD1L	0.948459	0.00391629	positive
NONSUSG008923.1				NONSUSG011826.1	FSD1L	0.951049	0.00353572	positive
NONSUSG008937.1				NONSUSG001154.1	FSD1L	0.995779	2.6693e-05	positive
NONSUSG008965.1				XLOC_095966	HSDL2	0.959443	0.00243389	positive
NONSUSG008977.1	SAMD1,PRKACA	MISP3		XLOC_032891	HSDL2	0.953407	0.00320575	positive
NONSUSG009004.1	FBN3			XLOC_135803	HSDL2	0.98647	0.000273369	positive
NONSUSG009005.1		ELAVL1		XLOC_020657	FNBP1	0.938208	0.00560943	positive
NONSUSG009008.1				XLOC_134159	FNBP1	0.953399	0.00320687	positive
NONSUSG009019.1	SMIM24	NFIC		XLOC_103782	FNBP1	-0.915547	0.0103973	negative
NONSUSG009030.1	PLK5			NONSUSG002145.1	ASS1	0.953539	0.00318778	positive
NONSUSG009043.1				XLOC_095966	ASS1	0.999498	3.77504e-07	positive
NONSUSG009070.1	HOMER1			XLOC_032891	ASS1	0.92776	0.00763935	positive
NONSUSG009073.1				XLOC_135803	ASS1	0.971305	0.00122333	positive
NONSUSG009084.1	GPR150	RFESD		NONSUSG006580.1	C8G	0.996877	1.46132e-05	positive
NONSUSG009113.1		ERAP1		XLOC_032891	C8G	0.941647	0.00500834	positive
NONSUSG009146.2				NONSUSG008459.1	EFR3A	0.960621	0.0022955	positive
NONSUSG009157.1				XLOC_067179	ZHX1	-0.922738	0.00872361	negative
NONSUSG009185.1				NONSUSG015926.1	ZHX1	0.908461	0.0121857	positive
NONSUSG009190.1		SLC12A2		NONSUSG011996.1	ZHX1	0.959371	0.00244255	positive
NONSUSG009250.1				NONSUSG014425.1	ZHX1	-0.926563	0.00789155	negative
NONSUSG009265.1				NONSUSG016686.1	ZHX1	-0.915127	0.0104994	negative
NONSUSG009293.1	NLRP6,LOC110259203	IFITM5		XLOC_092190	ZHX1	0.968217	0.00149914	positive
NONSUSG009325.1	AMZ1	GNA12		XLOC_098041	ZHX1	-0.906592	0.0126802	negative
NONSUSG009375.1				NONSUSG007265.1	ZHX1	-0.949788	0.00371859	negative
NONSUSG009381.1				NONSUSG006966.1	ZHX1	0.942842	0.00480725	positive
NONSUSG009392.1	LIMK1	EIF4H		XLOC_020657	OXR1	0.911927	0.0112938	positive
NONSUSG009394.1	CASTOR2			NONSUSG002231.1	OXR1	0.983275	0.000417253	positive
NONSUSG009421.1		STX1B		NONSUSG002145.1	VIRMA	0.949818	0.0037141	positive
NONSUSG009422.1				XLOC_095966	VIRMA	0.999882	2.08848e-08	positive
NONSUSG009428.1				XLOC_032891	VIRMA	0.925265	0.00816931	positive
NONSUSG009451.1		PDZD9		XLOC_135803	VIRMA	0.971995	0.0011654	positive
NONSUSG009490.1				NONSUSG002145.1	DECR1	0.917604	0.009904	positive
NONSUSG009510.1		HMOX2		NONSUSG002145.1	TERF1	0.960942	0.00225848	positive
NONSUSG009512.1	SRL			XLOC_095966	TERF1	0.991181	0.000116327	positive
NONSUSG009514.1	CREBBP	TRAP1		XLOC_032891	TERF1	0.933099	0.00656387	positive
NONSUSG009525.1	CLDN6,TNFRSF12A	LOC100737121		XLOC_135803	TERF1	0.965256	0.00178974	positive
NONSUSG009531.1				NONSUSG011710.1	LOC100521447	0.979819	0.000606802	positive
NONSUSG009536.1	PRR35	RAB11FIP3		NONSUSG003395.1	LOC100521447	0.962767	0.00205365	positive
NONSUSG009539.1	LOC100524016	HAGHL,METRN,CCDC78,FAM173A		NONSUSG004403.1	LOC100521447	0.945926	0.00430694	positive
NONSUSG009542.1	IGFALS,LOC110259948	EME2,MRPS34		XLOC_015000	LOC100521447	0.954309	0.00308378	positive
NONSUSG009545.1				XLOC_128783	LOC100521447	0.989519	0.000164198	positive
NONSUSG009549.1				XLOC_084124	LOC100521447	0.986448	0.000274232	positive
NONSUSG009609.1	TBC1D8			NONSUSG013915.1	LOC100521447	0.998532	3.23298e-06	positive
NONSUSG009619.1	CNNM3			NONSUSG009931.1	LOC100521447	0.959137	0.00247059	positive
NONSUSG009710.1		PSME4		NONSUSG011826.1	LOC100521447	0.95195	0.0034078	positive
NONSUSG009751.1		LOC110260028,LOC110260027		NONSUSG001154.1	LOC100521447	0.997113	1.24933e-05	positive
NONSUSG009754.1				NONSUSG002145.1	PCMTD1	0.949709	0.00373023	positive
NONSUSG009761.1				XLOC_095966	PCMTD1	0.99987	2.55382e-08	positive
NONSUSG009783.1				XLOC_032891	PCMTD1	0.924798	0.00827036	positive
NONSUSG009792.1	LOC110260104			XLOC_135803	PCMTD1	0.971881	0.00117491	positive
NONSUSG009796.1	EMILIN1,KHK	OST4,AGBL5		NONSUSG002145.1	RXRG	0.936459	0.00592787	positive
NONSUSG009817.1				XLOC_095966	RXRG	0.987822	0.000221561	positive
NONSUSG009931.1		LOC102163231		XLOC_032891	RXRG	0.947741	0.00402517	positive
NONSUSG009938.1				XLOC_135803	RXRG	0.942999	0.00478112	positive
NONSUSG009948.1		LOC110260072		NONSUSG002978.1	S100A2	-0.930974	0.00698251	negative
NONSUSG009995.1				XLOC_135233	S100A2	0.931482	0.00688129	positive
NONSUSG010018.1		CRCP		NONSUSG010022.1	S100A2	-0.916241	0.0102295	negative
NONSUSG010019.1	TPST1			XLOC_065432	S100A2	0.919145	0.00954199	positive
NONSUSG010022.1		CHCHD2,SUMF2,PHKG1		XLOC_071434	S100A2	0.94786	0.00400692	positive
NONSUSG010025.1	ZNF646	STX4		XLOC_124780	S100A2	0.944491	0.00453628	positive
NONSUSG010033.1	TUFM	SH2B1		NONSUSG017092.1	S100A2	-0.915899	0.010312	negative
NONSUSG010034.1	LOC110259910,LOC110260129			XLOC_014397	S100A2	0.976071	0.000852013	positive
NONSUSG010057.1	GPRC5B			XLOC_135803	PHGDH	0.947678	0.00403484	positive
NONSUSG010076.1		LOC110259927,MIR365-1		XLOC_044428	ARHGAP29	0.950947	0.00355025	positive
NONSUSG010116.1	TRAP1	SLX4,LOC110260091		NONSUSG004227.1	ARHGAP29	0.924576	0.00831861	positive
NONSUSG010129.1		FLYWCH2		NONSUSG016264.1	ARHGAP29	0.939693	0.00534582	positive
NONSUSG010142.1	TRAF7	PKD1		NONSUSG013352.1	DNTTIP2	0.905087	0.0130852	positive
NONSUSG010194.1				NONSUSG007757.1	HFM1	0.962269	0.00210859	positive
NONSUSG010201.1				XLOC_057928	HFM1	0.942568	0.004853	positive
NONSUSG010206.1		CNNM4		NONSUSG016620.1	HFM1	0.966032	0.00171114	positive
NONSUSG010221.1	CAPG			NONSUSG001092.1	HFM1	0.967051	0.00161059	positive
NONSUSG010238.1				NONSUSG003451.1	HFM1	0.936271	0.00596266	positive
NONSUSG010261.1				XLOC_070681	HFM1	0.911371	0.0114346	positive
NONSUSG010272.1				NONSUSG002231.1	PKN2	0.949624	0.0037427	positive
NONSUSG010307.1	ATP6V1E2			XLOC_077954	MICU3	-0.968342	0.00148747	negative
NONSUSG010309.1				NONSUSG009005.1	MICU3	-0.933667	0.00645421	negative
NONSUSG010336.1				XLOC_077954	ASAH1	0.975205	0.000914536	positive
NONSUSG010373.1	PPM1G	SNX17,EIF2B4		XLOC_065432	ASAH1	0.923139	0.00863431	positive
NONSUSG010378.1				NONSUSG002145.1	PLCB1	0.950707	0.00358487	positive
NONSUSG010385.1				XLOC_095966	PLCB1	0.999862	2.84978e-08	positive
NONSUSG010386.1				XLOC_032891	PLCB1	0.924458	0.00834442	positive
NONSUSG010395.1				XLOC_135803	PLCB1	0.971595	0.00119877	positive
NONSUSG010428.1				NONSUSG011710.1	SYNDIG1	0.921827	0.00892777	positive
NONSUSG010467.1				NONSUSG002145.1	ATRN	0.985448	0.000316079	positive
NONSUSG010479.1		PTP4A3		XLOC_095966	ATRN	0.974331	0.000979871	positive
NONSUSG010508.1				XLOC_032891	ATRN	0.910042	0.0117747	positive
NONSUSG010551.1				XLOC_135803	ATRN	0.931776	0.00682292	positive
NONSUSG010571.1				NONSUSG002145.1	HCK	0.958457	0.00255285	positive
NONSUSG010631.1	MTDH			XLOC_095966	HCK	0.99836	4.03061e-06	positive
NONSUSG010666.1	LOC110260259			XLOC_032891	HCK	0.915087	0.0105091	positive
NONSUSG010711.1				XLOC_135803	HCK	0.966284	0.00168597	positive
NONSUSG010722.1	ADHFE1			XLOC_077954	ITCH	0.993709	5.92378e-05	positive
NONSUSG010730.1				NONSUSG009005.1	ITCH	0.903996	0.0133826	positive
NONSUSG010771.1				XLOC_134159	HNF4A	0.949955	0.00369413	positive
NONSUSG010796.1				XLOC_107620	HNF4A	-0.912945	0.011038	negative
NONSUSG010812.1		CRP		XLOC_103782	HNF4A	-0.933599	0.00646728	negative
NONSUSG010836.1				XLOC_003509	PFDN4	0.936998	0.0058288	positive
NONSUSG010838.1		LOC110260319		NONSUSG011710.1	PFDN4	0.914878	0.0105603	positive
NONSUSG010840.1	CRTC2			XLOC_135233	PFDN4	-0.950602	0.00359997	negative
NONSUSG010841.1	GATAD2B			XLOC_084124	PFDN4	0.946898	0.00415483	positive
NONSUSG010896.1				NONSUSG013915.1	PFDN4	0.90931	0.0119641	positive
NONSUSG010940.1				NONSUSG009931.1	PFDN4	0.940958	0.00512597	positive
NONSUSG010974.1				NONSUSG017119.1	PFDN4	0.947432	0.00407242	positive
NONSUSG010976.1				XLOC_100698	PFDN4	0.914346	0.0106906	positive
NONSUSG010979.1	CDC7	HFM1		NONSUSG001154.1	PFDN4	0.919383	0.0094867	positive
NONSUSG011017.1	LOC110260492	SH3GLB1		XLOC_099839	PFDN4	0.9514	0.00348552	positive
NONSUSG011023.1				NONSUSG016165.1	PFDN4	0.938403	0.00557443	positive
NONSUSG011039.1	CYR61			NONSUSG002145.1	PCK1	0.950005	0.00368675	positive
NONSUSG011044.1	GPT	FOXH1,KIFC2		XLOC_095966	PCK1	0.999953	3.30907e-09	positive
NONSUSG011050.1	PYCR3	EEF1D		XLOC_032891	PCK1	0.926865	0.00782752	positive
NONSUSG011054.1				XLOC_135803	PCK1	0.971492	0.00120745	positive
NONSUSG011085.1				NONSUSG010022.1	ZBP1	-0.982674	0.000447701	negative
NONSUSG011120.1		LOC106509961		XLOC_107620	ZBP1	0.918164	0.00977175	positive
NONSUSG011144.1		LOC106509981		NONSUSG008182.1	ZFAND2A	0.930568	0.00706391	positive
NONSUSG011214.1	MTERF3			NONSUSG006580.1	ZFAND2A	0.927839	0.00762289	positive
NONSUSG011283.1				XLOC_005370	ZFAND2A	-0.927585	0.00767602	negative
NONSUSG011287.1				NONSUSG002978.1	POP7	-0.950997	0.00354306	negative
NONSUSG011302.1				NONSUSG010022.1	POP7	-0.942463	0.00487051	negative
NONSUSG011353.1				XLOC_071434	POP7	0.938915	0.00548316	positive
NONSUSG011385.1	MSTO1,GON4L			XLOC_124780	POP7	0.917513	0.00992542	positive
NONSUSG011424.1	LOC110255273			XLOC_014397	POP7	0.936739	0.00587638	positive
NONSUSG011433.1	GJA8			NONSUSG002145.1	PRSS36	0.950506	0.00361389	positive
NONSUSG011441.1				XLOC_095966	PRSS36	0.997002	1.3468e-05	positive
NONSUSG011453.1				XLOC_032891	PRSS36	0.943186	0.00474999	positive
NONSUSG011478.1				XLOC_135803	PRSS36	0.959732	0.00239961	positive
NONSUSG011484.1	SLC16A1			NONSUSG007895.1	ACSM2B	0.908704	0.012122	positive
NONSUSG011504.1	C4H1orf194,KIAA1324			XLOC_077954	ACSM2B	0.919066	0.0095605	positive
NONSUSG011523.1		DPH5		XLOC_065432	ACSM2B	0.949738	0.00372596	positive
NONSUSG011648.1	LOC110260646	KDELR3		XLOC_077954	FABP1	0.994201	5.03501e-05	positive
NONSUSG011661.1	NCF4			NONSUSG011710.1	ACTR2	0.962826	0.00204721	positive
NONSUSG011701.1		GPD1,LOC110260660		NONSUSG003395.1	ACTR2	0.925463	0.00812666	positive
NONSUSG011710.1		LOC102161895		NONSUSG004403.1	ACTR2	0.928251	0.00753718	positive
NONSUSG011732.1	RDH16	LOC100512656,LOC100626199		XLOC_015000	ACTR2	0.920834	0.00915271	positive
NONSUSG011783.1				XLOC_128783	ACTR2	0.978079	0.000715533	positive
NONSUSG011804.1				XLOC_084124	ACTR2	0.964391	0.00187947	positive
NONSUSG011809.1				NONSUSG013915.1	ACTR2	0.993266	6.78742e-05	positive
NONSUSG011816.1				NONSUSG009931.1	ACTR2	0.944174	0.00458782	positive
NONSUSG011826.1				NONSUSG011826.1	ACTR2	0.958307	0.00257122	positive
NONSUSG011837.1				NONSUSG001154.1	ACTR2	0.984422	0.000362109	positive
NONSUSG011857.1		WNK1		XLOC_003509	EFEMP1	0.966102	0.00170414	positive
NONSUSG011877.1	LOC102162736			NONSUSG006912.1	EFEMP1	0.902892	0.0136872	positive
NONSUSG011889.1	LOC102160630			NONSUSG017119.1	EFEMP1	0.955536	0.00292163	positive
NONSUSG011890.1				NONSUSG011826.1	EFEMP1	0.948895	0.00385077	positive
NONSUSG011927.1				XLOC_099839	EFEMP1	0.909879	0.0118166	positive
NONSUSG011946.1				NONSUSG006966.1	EFEMP1	0.919386	0.00948603	positive
NONSUSG011988.1				XLOC_020657	CCDC88A	0.92613	0.00798361	positive
NONSUSG011996.1				XLOC_134159	CCDC88A	0.904163	0.0133369	positive
NONSUSG012003.1				NONSUSG002231.1	CCDC88A	0.938082	0.00563204	positive
NONSUSG012016.1		UPK3A		XLOC_044428	EML4	0.916922	0.0100663	positive
NONSUSG012032.1	NDUFA6			NONSUSG016581.1	EML4	0.942399	0.00488133	positive
NONSUSG012147.1	PA2G4	LOC106507497		NONSUSG016264.1	EML4	0.945333	0.00440101	positive
NONSUSG012151.1		ATP5B		XLOC_103782	EML4	-0.902459	0.0138074	negative
NONSUSG012158.1	PIP4K2C	ARHGEF25		NONSUSG002145.1	MAP4K3	0.954312	0.00308336	positive
NONSUSG012315.1				XLOC_095966	MAP4K3	0.986188	0.000284827	positive
NONSUSG012316.1				XLOC_032891	MAP4K3	0.91499	0.010533	positive
NONSUSG012379.1				XLOC_135803	MAP4K3	0.973572	0.00103846	positive
NONSUSG012382.1				XLOC_003509	CRIM1	0.967688	0.00154921	positive
NONSUSG012412.1				NONSUSG011710.1	CRIM1	0.931743	0.00682945	positive
NONSUSG012446.1				NONSUSG004403.1	CRIM1	0.938356	0.00558289	positive
NONSUSG012465.1		ZDHHC7		XLOC_128783	CRIM1	0.976217	0.000841703	positive
NONSUSG012466.1				XLOC_084124	CRIM1	0.956816	0.00275698	positive
NONSUSG012499.1	LOC100621820,LOC100739735,BCAR1	CTRB2		NONSUSG013915.1	CRIM1	0.963962	0.00192474	positive
NONSUSG012500.1		ST3GAL2		NONSUSG009931.1	CRIM1	0.977065	0.000782966	positive
NONSUSG012504.1		LOC110260918		NONSUSG017119.1	CRIM1	0.975673	0.000880489	positive
NONSUSG012548.1	LOC100523672,FBXL8	EXOC3L1		NONSUSG011826.1	CRIM1	0.983534	0.00040447	positive
NONSUSG012549.1	FBXL8,TRADD	KIAA0895L		NONSUSG001154.1	CRIM1	0.966503	0.00166427	positive
NONSUSG012576.1				XLOC_099839	CRIM1	0.934198	0.00635236	positive
NONSUSG012590.1				NONSUSG016165.1	CRIM1	0.956054	0.00285443	positive
NONSUSG012612.1	KIAA0355	GPI		NONSUSG002145.1	RAB10	0.972358	0.00113558	positive
NONSUSG012616.1		HPN		XLOC_095966	RAB10	0.994411	4.67697e-05	positive
NONSUSG012618.1	LGI4			XLOC_032891	RAB10	0.917726	0.00987498	positive
NONSUSG012629.1				XLOC_135803	RAB10	0.960479	0.00231204	positive
NONSUSG012638.1	LOC100739425			NONSUSG002145.1	CMPK2	0.925588	0.00809976	positive
NONSUSG012653.1	PRX	SERTAD3		XLOC_095966	CMPK2	0.981428	0.000514166	positive
NONSUSG012654.1	SERTAD3	SPTBN4		XLOC_032891	CMPK2	0.95045	0.00362203	positive
NONSUSG012656.1				XLOC_135803	CMPK2	0.934941	0.0062113	positive
NONSUSG012660.1		B9D2		NONSUSG013915.1	ATP8A1	0.926533	0.00789791	positive
NONSUSG012670.1	ZNF576,IRGQ			NONSUSG001154.1	ATP8A1	0.903141	0.0136181	positive
NONSUSG012685.1		INAFM1		NONSUSG013352.1	FRYL	0.914351	0.0106896	positive
NONSUSG012705.1		SHANK1,LOC110261023		XLOC_020657	LOC110262090	0.907541	0.0124277	positive
NONSUSG012734.1	U2AF2			NONSUSG002231.1	LOC110262090	0.983344	0.000413826	positive
NONSUSG012736.1				NONSUSG002145.1	ALB	0.960739	0.00228185	positive
NONSUSG012748.1	ZNF8	LOC100626788		XLOC_095966	ALB	0.993899	5.57118e-05	positive
NONSUSG012784.1				XLOC_032891	ALB	0.928332	0.0075204	positive
NONSUSG012797.1				XLOC_135803	ALB	0.964941	0.0018222	positive
NONSUSG012800.1	TAS1R2			NONSUSG002145.1	FGB	0.953555	0.00318563	positive
NONSUSG012840.1	GPR3			XLOC_095966	FGB	0.949868	0.00370685	positive
NONSUSG012841.1	AHDC1			NONSUSG002145.1	FGA	0.946846	0.00416292	positive
NONSUSG012857.1				XLOC_095966	FGA	0.999435	4.78421e-07	positive
NONSUSG012861.1		FAM229A,BSDC1,TSSK3		XLOC_032891	FGA	0.933383	0.00650899	positive
NONSUSG012912.1				XLOC_135803	FGA	0.967142	0.00160174	positive
NONSUSG012918.1				NONSUSG002145.1	KIAA1109	0.974314	0.000981188	positive
NONSUSG013003.1				XLOC_095966	KIAA1109	0.942543	0.0048571	positive
NONSUSG013014.1				XLOC_135803	KIAA1109	0.910751	0.0115927	positive
NONSUSG013068.1	PRDX1	TESK2		XLOC_077954	TET2	0.977677	0.000741945	positive
NONSUSG013091.1				NONSUSG001746.1	SLC9B1	-0.924528	0.00832918	negative
NONSUSG013133.1		LOC110260895		NONSUSG011710.1	SLC46A3	0.934547	0.00628592	positive
NONSUSG013190.1	TERF2	NIP7,COG8		XLOC_128783	SLC46A3	0.938665	0.0055276	positive
NONSUSG013198.1	KATNB1			XLOC_084124	SLC46A3	0.92468	0.00829597	positive
NONSUSG013216.1				NONSUSG013915.1	SLC46A3	0.967453	0.00157174	positive
NONSUSG013221.1				NONSUSG011826.1	SLC46A3	0.930537	0.00707005	positive
NONSUSG013283.1		ZNF507		NONSUSG001154.1	SLC46A3	0.951056	0.00353467	positive
NONSUSG013286.1				XLOC_020657	N4BP2L2	0.905185	0.0130588	positive
NONSUSG013293.1	KMT2B	PSENEN,LIN37		NONSUSG002231.1	N4BP2L2	0.980486	0.000567471	positive
NONSUSG013294.1		KIRREL2		NONSUSG002145.1	FOXO1	0.950897	0.00355745	positive
NONSUSG013302.1	ZNF570			XLOC_095966	FOXO1	0.999942	5.1271e-09	positive
NONSUSG013305.1				XLOC_032891	FOXO1	0.927816	0.00762775	positive
NONSUSG013308.1				XLOC_135803	FOXO1	0.971385	0.0012165	positive
NONSUSG013326.1				NONSUSG002231.1	CYSLTR2	0.973945	0.00100945	positive
NONSUSG013335.1	ZNF45			NONSUSG002145.1	SUCLA2	0.94404	0.00460968	positive
NONSUSG013352.1	IRF3	PRMT1		XLOC_095966	SUCLA2	0.998465	3.53161e-06	positive
NONSUSG013355.1		IZUMO2		XLOC_032891	SUCLA2	0.918312	0.00973682	positive
NONSUSG013359.1	EMC10,FAM71E1	JOSD2		XLOC_135803	SUCLA2	0.963516	0.00197237	positive
NONSUSG013366.1	LOC100625598	LOC100624035		NONSUSG002145.1	CPB2	0.949818	0.0037141	positive
NONSUSG013367.1				XLOC_095966	CPB2	0.999882	2.08848e-08	positive
NONSUSG013398.1	ZNF583			XLOC_032891	CPB2	0.925265	0.00816931	positive
NONSUSG013401.1				XLOC_135803	CPB2	0.971995	0.0011654	positive
NONSUSG013421.1	MRPL20	VWA1		NONSUSG016944.1	DACH1	0.95691	0.00274513	positive
NONSUSG013441.1		LOC106507613		XLOC_135233	DACH1	-0.908533	0.0121668	negative
NONSUSG013450.1				NONSUSG013818.1	DACH1	0.906457	0.0127162	positive
NONSUSG013463.1				XLOC_100698	DACH1	0.91812	0.00978208	positive
NONSUSG013500.1	TRNAU1AP	RAB42		NONSUSG017060.1	DACH1	0.932166	0.00674602	positive
NONSUSG013502.1				NONSUSG016666.1	MBNL2	0.901707	0.0140175	positive
NONSUSG013513.1				NONSUSG012616.1	MBNL2	-0.957377	0.00268634	negative
NONSUSG013577.1				XLOC_067179	MBNL2	-0.917018	0.0100433	negative
NONSUSG013615.1				NONSUSG001227.1	MBNL2	-0.967317	0.00158479	negative
NONSUSG013642.1				NONSUSG011996.1	MBNL2	0.901845	0.0139786	positive
NONSUSG013656.1				NONSUSG006912.1	MBNL2	0.902735	0.0137306	positive
NONSUSG013726.1		ERI3		XLOC_061979	MBNL2	-0.953238	0.00322889	negative
NONSUSG013733.1				XLOC_005370	MBNL2	0.933289	0.006527	positive
NONSUSG013741.1		ERMAP		XLOC_098041	MBNL2	-0.922476	0.00878209	negative
NONSUSG013749.1	FOXO6			NONSUSG002145.1	HPD	0.917218	0.0099956	positive
NONSUSG013777.1		PRPF4B		XLOC_095966	HPD	0.980772	0.000551006	positive
NONSUSG013786.1				XLOC_032891	HPD	0.942833	0.0048087	positive
NONSUSG013818.1				XLOC_135803	HPD	0.934323	0.00632848	positive
NONSUSG013827.1	NUP153			NONSUSG008459.1	SDSL	0.939854	0.00531756	positive
NONSUSG013879.1		LOC100153163		XLOC_095966	OAS2	0.931165	0.00694429	positive
NONSUSG013902.1				NONSUSG002145.1	DYNLL1	0.953368	0.00321107	positive
NONSUSG013915.1	LOC106504394	PXT1		NONSUSG015926.1	FAM222A	-0.92583	0.0080477	negative
NONSUSG013917.1	LOC102161912	CDKN1A		NONSUSG016686.1	FAM222A	0.914187	0.0107299	positive
NONSUSG013919.1				NONSUSG002145.1	UPB1	0.964961	0.00182014	positive
NONSUSG013930.1				XLOC_095966	UPB1	0.987144	0.000246865	positive
NONSUSG013931.1				XLOC_032891	UPB1	0.948493	0.00391106	positive
NONSUSG013953.1	MEA1,PPP2R5D	RRP36		XLOC_135803	UPB1	0.937089	0.00581219	positive
NONSUSG013968.1				XLOC_060253	MMP11	-0.90976	0.0118474	negative
NONSUSG013991.1				NONSUSG016944.1	ZNF25	0.900511	0.0143547	positive
NONSUSG013996.1	LOC102161631,MIR1839,FSD2			NONSUSG009293.1	ZNF25	-0.962434	0.00209032	negative
NONSUSG014001.1				NONSUSG013615.1	ZNF25	0.919486	0.00946286	positive
NONSUSG014021.1				NONSUSG017119.1	ZNF25	0.910371	0.0116899	positive
NONSUSG014060.1	TM9SF1			XLOC_092190	ZNF25	0.916362	0.0102005	positive
NONSUSG014072.1	OSGEP,APEX1			NONSUSG006966.1	ZNF25	0.960287	0.00233436	positive
NONSUSG014105.1	LOC102162169			XLOC_067179	RASGEF1A	-0.918759	0.00963208	negative
NONSUSG014107.1	FAM71D			NONSUSG001227.1	RASGEF1A	-0.911944	0.0112893	negative
NONSUSG014125.1				NONSUSG008182.1	RASGEF1A	-0.981916	0.000487597	negative
NONSUSG014149.1				NONSUSG014425.1	RASGEF1A	-0.987649	0.000227881	negative
NONSUSG014157.1		CEP128,LOC100157061		XLOC_005370	RASGEF1A	0.941099	0.00510179	positive
NONSUSG014191.1		LOC110261730		XLOC_098041	RASGEF1A	-0.924315	0.00837556	negative
NONSUSG014231.1		DIO3		NONSUSG004227.1	FAM13C	0.919573	0.00944265	positive
NONSUSG014232.1				XLOC_095966	VPS26A	0.933045	0.00657444	positive
NONSUSG014352.1				XLOC_135803	VPS26A	0.930643	0.00704875	positive
NONSUSG014373.1	TRNAR-CCG-3	TRNAT-AGU-11,TRNAF-GAA-13,TRNAF-GAA-14,TRNAA-AGC-15		NONSUSG002145.1	ANXA8	0.956958	0.00273907	positive
NONSUSG014387.1				XLOC_095966	ANXA8	0.998783	2.22073e-06	positive
NONSUSG014397.1	TNF,LTA	AIF1,NCR3		XLOC_032891	ANXA8	0.915047	0.0105191	positive
NONSUSG014399.1	DDX39B	ATP6V1G2,NFKBIL1		XLOC_135803	ANXA8	0.966939	0.00162145	positive
NONSUSG014410.1		LOC100513097,LOC106504372		NONSUSG002145.1	IDE	0.921594	0.00898015	positive
NONSUSG014414.1				XLOC_095966	IDE	0.994739	4.14368e-05	positive
NONSUSG014425.1				XLOC_032891	IDE	0.931435	0.00689058	positive
NONSUSG014430.1				XLOC_135803	IDE	0.989373	0.000168809	positive
NONSUSG014450.1				NONSUSG002145.1	RBP4	0.930997	0.00697776	positive
NONSUSG014468.1	TRERF1			XLOC_095966	RBP4	0.926914	0.00781719	positive
NONSUSG014470.1				NONSUSG012616.1	PITX3	0.984781	0.000345675	positive
NONSUSG014478.1	CRIP3,SLC22A7			NONSUSG006912.1	PITX3	-0.943779	0.00465241	negative
NONSUSG014490.1				NONSUSG009293.1	PITX3	0.963046	0.00202318	positive
NONSUSG014526.1				NONSUSG013615.1	PITX3	-0.936337	0.00595054	negative
NONSUSG014570.1				XLOC_092190	PITX3	-0.915008	0.0105286	negative
NONSUSG014592.1				XLOC_098041	PITX3	0.903978	0.0133877	positive
NONSUSG014610.1				NONSUSG006966.1	PITX3	-0.94552	0.00437121	negative
NONSUSG014628.1				XLOC_044428	MFSD13A	0.984185	0.000373172	positive
NONSUSG014651.1	GSTZ1	TMED8		NONSUSG016264.1	MFSD13A	0.971482	0.00120828	positive
NONSUSG014659.1				NONSUSG002554.1	SLK	-0.937581	0.00572254	negative
NONSUSG014660.1				NONSUSG002145.1	CCDC186	0.946666	0.00419099	positive
NONSUSG014669.1				XLOC_095966	CCDC186	0.998762	2.29822e-06	positive
NONSUSG014686.1	ASB2	LOC106504541		XLOC_032891	CCDC186	0.937403	0.00575498	positive
NONSUSG014719.1		YY1		XLOC_135803	CCDC186	0.964948	0.00182146	positive
NONSUSG014730.1		ZFYVE21		NONSUSG011050.1	LHPP	0.980899	0.000543768	positive
NONSUSG014738.1		JAG2		XLOC_067179	LHPP	0.935373	0.00613009	positive
NONSUSG014739.1	MEG3			XLOC_033028	LHPP	0.938081	0.00563228	positive
NONSUSG014741.1				NONSUSG011996.1	LHPP	-0.921642	0.00896949	negative
NONSUSG014744.1		FBXO9		XLOC_061979	LHPP	0.963717	0.00195082	positive
NONSUSG014770.1	LOC110262051	GRPEL1		NONSUSG016686.1	LHPP	0.929514	0.00727732	positive
NONSUSG014790.1	FBXL5			NONSUSG002145.1	CDC73	0.916332	0.0102077	positive
NONSUSG014894.1				XLOC_095966	CDC73	0.985426	0.000317043	positive
NONSUSG014915.1		PDCL2		XLOC_032891	CDC73	0.914131	0.0107436	positive
NONSUSG014939.1				XLOC_135803	CDC73	0.987168	0.000245929	positive
NONSUSG014982.1				NONSUSG002145.1	NEK7	0.953593	0.00318038	positive
NONSUSG015013.1				XLOC_095966	NEK7	0.999144	1.09957e-06	positive
NONSUSG015015.1		RNF150		XLOC_032891	NEK7	0.920375	0.00925772	positive
NONSUSG015020.1				XLOC_135803	NEK7	0.970403	0.00130099	positive
NONSUSG015035.1				NONSUSG002145.1	ERCC6L2	0.963769	0.0019452	positive
NONSUSG015036.1		JADE1		XLOC_095966	ERCC6L2	0.994686	4.22881e-05	positive
NONSUSG015076.1				XLOC_032891	ERCC6L2	0.904032	0.0133729	positive
NONSUSG015081.1	GAR1	CFI		XLOC_135803	ERCC6L2	0.959018	0.0024849	positive
NONSUSG015104.1				NONSUSG007265.1	MPP7	-0.973797	0.00102091	negative
NONSUSG015105.1				NONSUSG012861.1	SLC4A7	0.942445	0.00487353	positive
NONSUSG015153.1		SEC31A		NONSUSG016620.1	SLC4A7	0.90846	0.0121858	positive
NONSUSG015155.1		ENOPH1		XLOC_044428	SLC4A7	0.938617	0.00553619	positive
NONSUSG015175.1	BMP2K			NONSUSG003451.1	SLC4A7	0.93871	0.00551957	positive
NONSUSG015186.1				NONSUSG007265.1	GOLGA4	0.957599	0.00265862	positive
NONSUSG015221.1				NONSUSG011710.1	VILL	0.972	0.00116501	positive
NONSUSG015235.1				NONSUSG003395.1	VILL	0.970043	0.00133267	positive
NONSUSG015265.1				NONSUSG004403.1	VILL	0.934093	0.00637237	positive
NONSUSG015289.1				XLOC_015000	VILL	0.964561	0.0018616	positive
NONSUSG015350.1	LOC100626988			XLOC_128783	VILL	0.98169	0.00049984	positive
NONSUSG015380.1				XLOC_084124	VILL	0.977733	0.000738215	positive
NONSUSG015396.1				NONSUSG013915.1	VILL	0.994999	3.74469e-05	positive
NONSUSG015401.1	NUP54			NONSUSG009931.1	VILL	0.944823	0.00448271	positive
NONSUSG015405.1				NONSUSG011826.1	VILL	0.931554	0.00686701	positive
NONSUSG015500.2		USP53		NONSUSG001154.1	VILL	0.990757	0.000127749	positive
NONSUSG015501.1		SEC24D		NONSUSG002145.1	TWF2	0.955155	0.00297146	positive
NONSUSG015502.1				XLOC_095966	TWF2	0.997043	1.31063e-05	positive
NONSUSG015512.1				XLOC_032891	TWF2	0.930076	0.0071631	positive
NONSUSG015513.1				XLOC_135803	TWF2	0.956628	0.00278085	positive
NONSUSG015597.1				NONSUSG002145.1	NT5DC2	0.955818	0.00288498	positive
NONSUSG015615.1		COQ2		XLOC_095966	NT5DC2	0.997945	6.32842e-06	positive
NONSUSG015618.1				XLOC_032891	NT5DC2	0.911208	0.011476	positive
NONSUSG015640.1	PAQR3			XLOC_135803	NT5DC2	0.963407	0.00198409	positive
NONSUSG015678.1		C9H11orf42		NONSUSG006580.1	SUCLG2	0.935072	0.00618656	positive
NONSUSG015689.1				XLOC_032891	SUCLG2	0.927146	0.00776815	positive
NONSUSG015699.1				NONSUSG002145.1	LMOD3	0.949886	0.0037042	positive
NONSUSG015714.1	MAP6			XLOC_095966	LMOD3	0.99977	7.91234e-08	positive
NONSUSG015721.1				XLOC_032891	LMOD3	0.924317	0.00837513	positive
NONSUSG015780.1				XLOC_135803	LMOD3	0.972731	0.00110523	positive
NONSUSG015783.1				XLOC_067179	TMF1	0.957886	0.00262307	positive
NONSUSG015863.1				NONSUSG001227.1	TMF1	0.966713	0.00164364	positive
NONSUSG015889.1	TMEM218			NONSUSG008182.1	TMF1	0.904818	0.0131583	positive
NONSUSG015891.1	PATE1	PUS3		NONSUSG011996.1	TMF1	-0.913719	0.0108455	negative
NONSUSG015926.1				NONSUSG014425.1	TMF1	0.952331	0.00335433	positive
NONSUSG015943.1	STEAP2			XLOC_061979	TMF1	0.948666	0.00388519	positive
NONSUSG015978.1				NONSUSG012147.1	FRMD4B	0.940093	0.00527583	positive
NONSUSG015990.1				XLOC_033028	FRMD4B	0.956139	0.00284354	positive
NONSUSG016003.1				NONSUSG002145.1	TF	0.98103	0.000536355	positive
NONSUSG016037.1				XLOC_095966	TF	0.953584	0.00318162	positive
NONSUSG016055.1	PIGC			XLOC_135803	TF	0.910934	0.0115459	positive
NONSUSG016098.1				NONSUSG002145.1	U2SURP	0.956829	0.00275543	positive
NONSUSG016107.1				XLOC_095966	U2SURP	0.966732	0.0016417	positive
NONSUSG016110.1				XLOC_135803	U2SURP	0.927865	0.00761751	positive
NONSUSG016130.1				NONSUSG007757.1	ZIC4	0.963768	0.00194534	positive
NONSUSG016148.1	LOC102167824			XLOC_057928	ZIC4	0.941494	0.00503429	positive
NONSUSG016157.1	DIEXF			NONSUSG016620.1	ZIC4	0.95139	0.00348698	positive
NONSUSG016165.1	LOC106507884			NONSUSG003451.1	ZIC4	0.950694	0.00358664	positive
NONSUSG016167.1				XLOC_070681	ZIC4	0.978425	0.00069318	positive
NONSUSG016230.1				XLOC_067179	MBNL1	-0.993176	6.96871e-05	negative
NONSUSG016238.1	ANAPC15	INPPL1		NONSUSG008182.1	MBNL1	-0.921816	0.00893026	negative
NONSUSG016248.1		FAM168A		NONSUSG011996.1	MBNL1	0.972827	0.00109756	positive
NONSUSG016264.1	SPCS2			NONSUSG014425.1	MBNL1	-0.968561	0.00146708	negative
NONSUSG016330.1	CEP295	C9H11orf54		XLOC_061979	MBNL1	-0.943025	0.00477667	negative
NONSUSG016347.1				NONSUSG016686.1	MBNL1	-0.911797	0.0113265	negative
NONSUSG016373.1				XLOC_092190	MBNL1	0.918262	0.00974849	positive
NONSUSG016389.1				NONSUSG002145.1	FNDC3B	0.955564	0.00291793	positive
NONSUSG016413.1				XLOC_095966	FNDC3B	0.998742	2.37233e-06	positive
NONSUSG016429.1				XLOC_032891	FNDC3B	0.929848	0.00720941	positive
NONSUSG016439.1				XLOC_135803	FNDC3B	0.970932	0.00125514	positive
NONSUSG016458.1				NONSUSG011050.1	ATP11B	0.904442	0.0132607	positive
NONSUSG016498.1				XLOC_067179	ATP11B	0.982617	0.000450624	positive
NONSUSG016505.1				NONSUSG001227.1	ATP11B	0.935091	0.00618311	positive
NONSUSG016517.1				NONSUSG011996.1	ATP11B	-0.948808	0.00386379	negative
NONSUSG016553.1				NONSUSG014425.1	ATP11B	0.952175	0.0033761	positive
NONSUSG016570.1				XLOC_061979	ATP11B	0.976184	0.000844045	positive
NONSUSG016581.1				NONSUSG013352.1	IGF2BP2	-0.946273	0.00425231	negative
NONSUSG016589.1	LOC102157670			XLOC_014397	IGF2BP2	-0.909933	0.0118027	negative
NONSUSG016614.1				NONSUSG002145.1	FETUB	0.948419	0.00392222	positive
NONSUSG016620.1	KIAA0040			XLOC_095966	FETUB	0.998323	4.21805e-06	positive
NONSUSG016648.1				XLOC_032891	FETUB	0.933302	0.00652451	positive
NONSUSG016656.1		LOC110255526		XLOC_135803	FETUB	0.977507	0.00075318	positive
NONSUSG016664.1				NONSUSG002145.1	MASP1	0.954528	0.0030545	positive
NONSUSG016666.1				XLOC_095966	MASP1	0.999164	1.04912e-06	positive
NONSUSG016686.1	FAM71A			XLOC_032891	MASP1	0.929052	0.00737191	positive
NONSUSG016691.1				XLOC_135803	MASP1	0.971332	0.00122098	positive
NONSUSG016695.1	RCOR3	LOC102167824		NONSUSG011050.1	ALCAM	-0.902047	0.0139222	negative
NONSUSG016842.1				NONSUSG012616.1	ALCAM	-0.905363	0.0130104	negative
NONSUSG016844.1	LOC102166571			XLOC_067179	ALCAM	-0.961414	0.00220464	negative
NONSUSG016854.1				NONSUSG011996.1	ALCAM	0.978675	0.000677296	positive
NONSUSG016866.1				NONSUSG014425.1	ALCAM	-0.947956	0.00399237	negative
NONSUSG016867.1				NONSUSG006912.1	ALCAM	0.931995	0.00677968	positive
NONSUSG016890.1				NONSUSG013615.1	ALCAM	0.920774	0.00916643	positive
NONSUSG016894.1				XLOC_061979	ALCAM	-0.956062	0.0028534	negative
NONSUSG016905.1				NONSUSG016686.1	ALCAM	-0.930995	0.00697824	negative
NONSUSG016919.1				XLOC_005370	ALCAM	0.908679	0.0121286	positive
NONSUSG016936.1				XLOC_092190	ALCAM	0.9878	0.000222337	positive
NONSUSG016944.1		CT55		XLOC_098041	ALCAM	-0.941175	0.00508878	negative
NONSUSG016945.1				NONSUSG006966.1	ALCAM	0.956942	0.00274113	positive
NONSUSG016960.1	LOC100515119			XLOC_077954	MX2	0.939268	0.00542063	positive
NONSUSG017011.1				NONSUSG002145.1	MX1	0.954193	0.0030993	positive
NONSUSG017033.1	LOC110257734			XLOC_095966	MX1	0.995903	2.51431e-05	positive
NONSUSG017038.1		BEND2		XLOC_135803	MX1	0.958697	0.00252365	positive
NONSUSG017060.1		TSPAN7		NONSUSG002145.1	CFP	0.948815	0.00386275	positive
NONSUSG017080.1		PRAF2,WDR45		NONSUSG002145.1	FAM155B	0.947108	0.00412243	positive
NONSUSG017092.1	LOC106506968			XLOC_095966	FAM155B	0.994849	3.9728e-05	positive
NONSUSG017119.1				XLOC_032891	FAM155B	0.9315	0.00687775	positive
NONSUSG017142.1				XLOC_135803	FAM155B	0.982265	0.000469012	positive
NONSUSG017172.1		LOC110257860		NONSUSG002145.1	GJB1	0.949482	0.0037637	positive
NONSUSG017177.1				XLOC_095966	GJB1	0.999664	1.69336e-07	positive
NONSUSG017182.1				XLOC_032891	GJB1	0.924327	0.00837301	positive
NONSUSG018226.1		LOC110255457		XLOC_135803	GJB1	0.972819	0.00109815	positive
NONSUSG018240.1	GSG1L			XLOC_003509	ATRX	0.912139	0.0112401	positive
NONSUSG018246.1				NONSUSG011710.1	ATRX	0.970585	0.00128518	positive
NONSUSG018269.1		MRPL12		NONSUSG003395.1	ATRX	0.948625	0.00389131	positive
NONSUSG018278.1	CDPF1			NONSUSG004403.1	ATRX	0.953298	0.00322063	positive
NONSUSG018284.1				XLOC_015000	ATRX	0.931474	0.00688281	positive
NONSUSG018304.1		ABHD10		XLOC_128783	ATRX	0.995267	3.35431e-05	positive
NONSUSG018345.1				XLOC_084124	ATRX	0.982117	0.000476861	positive
NONSUSG018363.1		BCLAF1		NONSUSG013915.1	ATRX	0.998147	5.14981e-06	positive
NONSUSG018389.1		CDADC1		NONSUSG009931.1	ATRX	0.969735	0.00136012	positive
NONSUSG018402.1	MPP2			NONSUSG017119.1	ATRX	0.918529	0.00968584	positive
NONSUSG018464.1	RPUSD3,TTLL3	JAGN1		NONSUSG011826.1	ATRX	0.968938	0.00143225	positive
NONSUSG018467.1	DMTN			NONSUSG001154.1	ATRX	0.996111	2.26601e-05	positive
NONSUSG018484.1				NONSUSG016165.1	ATRX	0.916852	0.010083	positive
NONSUSG018486.1				NONSUSG011050.1	MAGT1	0.972324	0.00113837	positive
NONSUSG018499.1		ACTR3		XLOC_067179	MAGT1	0.922397	0.00879961	positive
NONSUSG018509.1				XLOC_033028	MAGT1	0.93684	0.00585772	positive
NONSUSG018606.1				NONSUSG011996.1	MAGT1	-0.903386	0.0135504	negative
NONSUSG018614.1	MXD1	SNRNP27		XLOC_061979	MAGT1	0.947496	0.0040626	positive
NONSUSG018664.1		FAR2		NONSUSG016686.1	MAGT1	0.915793	0.0103378	positive
NONSUSG018693.1	DMKN	GAPDHS		NONSUSG011710.1	BHLHB9	0.916657	0.0101296	positive
NONSUSG018719.1	ZFAND3	BTBD9		NONSUSG013915.1	BHLHB9	0.911366	0.0114359	positive
NONSUSG018731.1	FNTB	MAX		XLOC_003509	RBM41	0.930753	0.00702671	positive
NONSUSG018735.1	ZFP36L1			NONSUSG015926.1	RBM41	0.937813	0.00568064	positive
NONSUSG018837.1		BCAP31		NONSUSG011996.1	RBM41	0.931258	0.00692568	positive
XLOC_000001		TBP		NONSUSG006912.1	RBM41	0.982746	0.000444008	positive
XLOC_000005				NONSUSG013615.1	RBM41	0.93825	0.00560185	positive
XLOC_000673				XLOC_061979	RBM41	-0.927234	0.00774969	negative
XLOC_001386				NONSUSG017119.1	RBM41	0.900748	0.0142875	positive
XLOC_002515	TSPYL4			NONSUSG016686.1	RBM41	-0.919879	0.00937192	negative
XLOC_003022	SMAD4			XLOC_092190	RBM41	0.954049	0.00311879	positive
XLOC_003509		DNAAF4		XLOC_098041	RBM41	-0.934127	0.00636603	negative
XLOC_003649				NONSUSG006966.1	RBM41	0.981152	0.000529544	positive
XLOC_003868	CAPN3	GANC		NONSUSG011050.1	LAMP2	0.976135	0.00084754	positive
XLOC_003896	NUSAP1			XLOC_067179	LAMP2	0.950768	0.00357599	positive
XLOC_003939	C1H15orf52			XLOC_033028	LAMP2	0.947935	0.00399551	positive
XLOC_003951				NONSUSG011996.1	LAMP2	-0.942374	0.00488544	negative
XLOC_004367				XLOC_061979	LAMP2	0.974297	0.000982453	positive
XLOC_004410				NONSUSG016686.1	LAMP2	0.949461	0.00376668	positive
XLOC_004915				NONSUSG016944.1	STAG2	0.925563	0.0081051	positive
XLOC_004981		CALML4		NONSUSG009293.1	STAG2	-0.909674	0.0118697	negative
XLOC_005077				NONSUSG008459.1	INTS6L	-0.978383	0.000695871	negative
XLOC_005370				XLOC_003509	ZIC3	0.921459	0.00901076	positive
XLOC_005584		TRNAK-CUU,PSMA3		NONSUSG011710.1	ZIC3	0.968876	0.00143796	positive
XLOC_005805				XLOC_135233	ZIC3	-0.918327	0.00973337	negative
XLOC_006050		RRAGA		NONSUSG003395.1	ZIC3	0.925517	0.00811491	positive
XLOC_007692		RPL35,ARPC5L		XLOC_015000	ZIC3	0.934981	0.00620384	positive
XLOC_007893	SPACA9			XLOC_128783	ZIC3	0.945853	0.00431845	positive
XLOC_008179		LOC110259902		XLOC_084124	ZIC3	0.984377	0.000364229	positive
XLOC_009105		VGLL2		NONSUSG013915.1	ZIC3	0.958179	0.00258689	positive
XLOC_010441		RPL17		NONSUSG009931.1	ZIC3	0.954099	0.00311201	positive
XLOC_010868				NONSUSG017119.1	ZIC3	0.927096	0.00777865	positive
XLOC_013816				NONSUSG011826.1	ZIC3	0.922941	0.00867839	positive
XLOC_014031		LOC100515643,LOC110256067		NONSUSG001154.1	ZIC3	0.967289	0.00158749	positive
XLOC_014102				XLOC_099839	ZIC3	0.908892	0.0120729	positive
XLOC_014397		SLC25A25		NONSUSG016165.1	ZIC3	0.921775	0.00893948	positive
XLOC_014429		SPOUT1		XLOC_020657	MAMLD1	0.923254	0.00860884	positive
XLOC_015000	H3F3A	LOC106504501		NONSUSG002231.1	MAMLD1	0.978534	0.000686231	positive
XLOC_015001				NONSUSG011050.1	MTM1	0.943078	0.00476794	positive
XLOC_015103	LOC102165845			XLOC_067179	MTM1	0.90719	0.012521	positive
XLOC_015934				XLOC_033028	MTM1	0.944588	0.00452067	positive
XLOC_016443				NONSUSG011996.1	MTM1	-0.903721	0.0134582	negative
XLOC_017027				XLOC_061979	MTM1	0.924891	0.00825012	positive
XLOC_017039				NONSUSG016686.1	MTM1	0.939031	0.00546246	positive
XLOC_017140				NONSUSG016666.1	CDK2AP2	-0.913688	0.0108532	negative
XLOC_018308		CCNY		NONSUSG012616.1	CDK2AP2	0.956191	0.00283682	positive
XLOC_018371				XLOC_067179	POLD4	0.926047	0.0080014	positive
XLOC_018508	FBXO18			NONSUSG008182.1	POLD4	0.927752	0.00764105	positive
XLOC_019361				NONSUSG014425.1	POLD4	0.942407	0.00487993	positive
XLOC_019474	ELF1			NONSUSG000807.1	POLD4	0.932935	0.00659581	positive
XLOC_020657	METTL21C			NONSUSG002145.1	SCGB1A1	0.949818	0.0037141	positive
XLOC_021220		LOC106505246		XLOC_095966	SCGB1A1	0.999882	2.08848e-08	positive
XLOC_021656				XLOC_032891	SCGB1A1	0.925265	0.00816931	positive
XLOC_022587				XLOC_135803	SCGB1A1	0.971995	0.0011654	positive
XLOC_022881	CARS2			NONSUSG002231.1	TMEM132A	0.969894	0.00134595	positive
XLOC_023008	LOC110255927,LOC102160997,CBR2	ASPSCR1		NONSUSG002145.1	LOC100517803	0.948543	0.00390363	positive
XLOC_023102				XLOC_095966	LOC100517803	0.926126	0.0079844	positive
XLOC_023630		TLK2		NONSUSG012861.1	F2	0.913814	0.010822	positive
XLOC_024025				NONSUSG004227.1	PDHX	0.920855	0.00914794	positive
XLOC_024384	TEX14			NONSUSG002145.1	HIPK3	0.964619	0.0018556	positive
XLOC_025141	TTC19	LOC110255895		XLOC_095966	HIPK3	0.990498	0.000135006	positive
XLOC_025171	LOC110255907	LOC110256123		XLOC_135803	HIPK3	0.958896	0.00249963	positive
XLOC_025190	ATPAF2			NONSUSG011710.1	QSER1	0.940027	0.00528728	positive
XLOC_025220				XLOC_015000	QSER1	0.905195	0.013056	positive
XLOC_025250	TEX19	CD7		XLOC_128783	QSER1	0.944687	0.00450467	positive
XLOC_025448		LOC106507954,FOXJ1		XLOC_084124	QSER1	0.9326	0.00666113	positive
XLOC_025449		FOXJ1		NONSUSG013915.1	QSER1	0.973554	0.00103987	positive
XLOC_025770		CD79B		NONSUSG009931.1	QSER1	0.902409	0.0138213	positive
XLOC_025910	PPY			NONSUSG011826.1	QSER1	0.925286	0.00816483	positive
XLOC_025967				NONSUSG001154.1	QSER1	0.957595	0.00265912	positive
XLOC_026101				NONSUSG011050.1	LGR4	0.965663	0.0017483	positive
XLOC_026239				XLOC_067179	LGR4	0.978522	0.000686985	positive
XLOC_026415		MSI2		XLOC_033028	LGR4	0.935309	0.00614199	positive
XLOC_026555	HEATR6	LOC110256049		NONSUSG011996.1	LGR4	-0.968291	0.00149223	negative
XLOC_026850	ANKFY1			NONSUSG006912.1	LGR4	-0.9121	0.01125	negative
XLOC_027000	VAMP2,PER1	TMEM107,BORCS6		NONSUSG013615.1	LGR4	-0.90033	0.0144061	negative
XLOC_027158	AKAP10			XLOC_061979	LGR4	0.989835	0.000154456	positive
XLOC_027655		AZI2		NONSUSG016686.1	LGR4	0.952639	0.00331142	positive
XLOC_028054		LOC110256229		XLOC_092190	LGR4	-0.909622	0.0118833	negative
XLOC_028150	ZMYND10,RASSF1	CACNA2D2		NONSUSG013915.1	SLC5A12	0.930164	0.00714524	positive
XLOC_028534				NONSUSG001154.1	SLC5A12	0.905749	0.0129062	positive
XLOC_031611				NONSUSG002145.1	CSRP3	0.94938	0.00377871	positive
XLOC_031829				XLOC_122151	CSRP3	0.918651	0.00965721	positive
XLOC_032824				NONSUSG010055.1	CSRP3	0.975656	0.000881754	positive
XLOC_032891				NONSUSG013084.1	CSRP3	0.916535	0.0101589	positive
XLOC_032987				XLOC_095966	CSRP3	0.999289	7.57152e-07	positive
XLOC_033028	LOC110256500			NONSUSG016657.1	CSRP3	0.999351	6.31969e-07	positive
XLOC_033045	LOC102157424			XLOC_032891	CSRP3	0.923431	0.00856972	positive
XLOC_033070	SUMO3			NONSUSG014839.1	CSRP3	0.930917	0.0069938	positive
XLOC_035199				NONSUSG000662.1	CSRP3	0.961546	0.00218963	positive
XLOC_036858				XLOC_135803	CSRP3	0.974614	0.000958463	positive
XLOC_037664				XLOC_134659	CSRP3	0.999103	1.2078e-06	positive
XLOC_037963	SUMO3	ITGB2		XLOC_078187	SAA2	0.964742	0.00184276	positive
XLOC_039857				XLOC_035939	SAA2	0.939569	0.00536743	positive
XLOC_042429				NONSUSG002145.1	SAA2	0.945299	0.00440645	positive
XLOC_042473				XLOC_122151	SAA2	0.902921	0.013679	positive
XLOC_043304				NONSUSG010055.1	SAA2	0.976407	0.000828359	positive
XLOC_043650				XLOC_095966	SAA2	0.999126	1.14513e-06	positive
XLOC_044096		ATOH7		NONSUSG016657.1	SAA2	0.999552	3.00535e-07	positive
XLOC_044187	ASCC1	DDIT4		XLOC_032891	SAA2	0.922203	0.00884304	positive
XLOC_044428		LOC110256648		NONSUSG014839.1	SAA2	0.935438	0.00611788	positive
XLOC_044431				NONSUSG000662.1	SAA2	0.950929	0.00355281	positive
XLOC_044838				XLOC_135803	SAA2	0.974737	0.00094928	positive
XLOC_045006				XLOC_134659	SAA2	0.999063	1.31596e-06	positive
XLOC_045274				NONSUSG015609.1	KCNC1	0.978957	0.000659576	positive
XLOC_045410				XLOC_077954	TEAD1	0.952135	0.00338177	positive
XLOC_046265				NONSUSG018594.1	TEAD1	0.911948	0.0112883	positive
XLOC_047029				XLOC_008798	TEAD1	0.961639	0.00217907	positive
XLOC_047439		LOC110256953		NONSUSG014236.1	TEAD1	0.936851	0.00585572	positive
XLOC_048152	PRKRA	FKBP7		XLOC_065432	TEAD1	0.915632	0.0103768	positive
XLOC_048279		LOC100522904		XLOC_124780	TEAD1	0.930083	0.00716161	positive
XLOC_048636		HSPD1		NONSUSG007334.1	TEAD1	0.9204	0.00925213	positive
XLOC_049249				NONSUSG008640.1	TEAD1	0.953313	0.00321862	positive
XLOC_051044		PLPP5		NONSUSG001626.1	TEAD1	0.956857	0.00275183	positive
XLOC_051264	MBOAT4	SARAF		NONSUSG013419.1	TEAD1	0.946245	0.00425679	positive
XLOC_051851				XLOC_130813	TEAD1	0.968586	0.00146475	positive
XLOC_052191		SLC40A1		XLOC_025451	TEAD1	0.929493	0.00728155	positive
XLOC_052483				XLOC_065108	TEAD1	0.919277	0.00951141	positive
XLOC_052907	CYP27A1	PRKAG3		NONSUSG008204.1	TEAD1	-0.951536	0.00346629	negative
XLOC_054436				XLOC_128411	TEAD1	0.904566	0.0132269	positive
XLOC_054723	LOC102160395,CENPH	CDK7		XLOC_014397	TEAD1	0.903276	0.0135807	positive
XLOC_055275				NONSUSG010797.1	TEAD1	0.927361	0.00772307	positive
XLOC_055802	CCDC127	PLEKHG4B		XLOC_078187	MICAL2	0.905366	0.0130097	positive
XLOC_055894				NONSUSG016788.1	MICAL2	0.973612	0.00103527	positive
XLOC_056131				XLOC_106683	MICAL2	0.945251	0.00441412	positive
XLOC_056474				XLOC_041314	MICAL2	0.908607	0.0121474	positive
XLOC_057523		TTC1		XLOC_035939	MICAL2	0.927247	0.00774694	positive
XLOC_057733				NONSUSG002145.1	MICAL2	0.948593	0.00389608	positive
XLOC_057928	SLC12A7			XLOC_122151	MICAL2	0.972132	0.0011541	positive
XLOC_058407		LRRN4		XLOC_105648	MICAL2	0.901668	0.0140283	positive
XLOC_058530				NONSUSG007334.1	MICAL2	0.91725	0.00998805	positive
XLOC_060197		FNTA		NONSUSG013084.1	MICAL2	0.964815	0.00183521	positive
XLOC_060253				XLOC_130813	MICAL2	0.935844	0.00604195	positive
XLOC_060872				XLOC_025451	MICAL2	0.926625	0.00787822	positive
XLOC_061168		IL29		XLOC_095966	MICAL2	0.922095	0.00886732	positive
XLOC_061682	TRNAE-UUC-47,LOC102160938	ASB10		NONSUSG016657.1	MICAL2	0.919878	0.00937203	positive
XLOC_061728	LOC110257570			XLOC_065108	MICAL2	0.95883	0.00250751	positive
XLOC_061866				XLOC_124851	MICAL2	0.940042	0.0052846	positive
XLOC_061979	WDR91			NONSUSG000662.1	MICAL2	0.964979	0.00181821	positive
XLOC_062512	LOC100519283,LOC102164930			XLOC_134659	MICAL2	0.920392	0.00925391	positive
XLOC_062661	DNAJB9			XLOC_025895	MICAL2	0.921547	0.00899098	positive
XLOC_063770		ZNF800		NONSUSG016788.1	C3	0.93145	0.00688765	positive
XLOC_064382		HNRNPA2B1,NFE2L3		XLOC_106683	C3	0.933367	0.00651201	positive
XLOC_064682		LOC110257542		XLOC_041314	C3	0.910034	0.0117768	positive
XLOC_064886	CABP2	PITPNM1		XLOC_122151	C3	0.963211	0.00200529	positive
XLOC_065026	LOC110259239			XLOC_105648	C3	0.918088	0.00978966	positive
XLOC_065258	ZFP91			NONSUSG007334.1	C3	0.97707	0.000782635	positive
XLOC_065432		ACCSL		NONSUSG008640.1	C3	0.908303	0.0122269	positive
XLOC_065966	CCDC179			NONSUSG013084.1	C3	0.920408	0.00925027	positive
XLOC_066958	PEX11G			NONSUSG001626.1	C3	0.972682	0.00110919	positive
XLOC_067179	CIRBP	ATP5D		XLOC_130813	C3	0.970866	0.00126079	positive
XLOC_067249		TBC1D9B		XLOC_025451	C3	0.98356	0.00040318	positive
XLOC_068196				NONSUSG000769.1	C3	-0.90141	0.0141009	negative
XLOC_068840	KIF3A			XLOC_065108	C3	0.988376	0.000201901	positive
XLOC_069095				XLOC_124851	C3	0.963066	0.00202099	positive
XLOC_069421				NONSUSG008204.1	C3	-0.936307	0.00595604	negative
XLOC_069642	PPP1R14B,PLCB3	VEGFB,TRPT1,DNAJC4,NUDT22		XLOC_128411	C3	0.932924	0.00659786	positive
XLOC_069647	OTUB1			NONSUSG005454.1	C3	0.924566	0.00832071	positive
XLOC_069695				XLOC_025895	C3	0.94974	0.00372569	positive
XLOC_070681				XLOC_078187	FARSA	0.959612	0.00241382	positive
XLOC_070934	GTPBP3	MRPL34,ABHD8		XLOC_035939	FARSA	0.92815	0.00755816	positive
XLOC_071063	ZSWIM4	MRI1,CCDC130		NONSUSG002145.1	FARSA	0.958958	0.00249205	positive
XLOC_071426		TIMM13		XLOC_122151	FARSA	0.901668	0.0140283	positive
XLOC_071434		AMH		NONSUSG010055.1	FARSA	0.97667	0.000810097	positive
XLOC_071439				XLOC_095966	FARSA	0.995836	2.59699e-05	positive
XLOC_071730	AGGF1			NONSUSG016657.1	FARSA	0.997046	1.30749e-05	positive
XLOC_072433	REEP5			XLOC_032891	FARSA	0.93224	0.00673164	positive
XLOC_072999		CDC25C		NONSUSG014839.1	FARSA	0.953823	0.0031492	positive
XLOC_073008				NONSUSG000662.1	FARSA	0.93241	0.00669822	positive
XLOC_073258				XLOC_135803	FARSA	0.968147	0.00150573	positive
XLOC_073293		MYOZ3		XLOC_134659	FARSA	0.995443	3.11036e-05	positive
XLOC_073297	LOC110259545	ZNF300		XLOC_129278	MAPK9	-0.907412	0.0124618	negative
XLOC_073632	PLOD3	CLDN15,FIS1		XLOC_018176	MAPK9	-0.955048	0.00298556	negative
XLOC_073645				XLOC_067179	MAPK9	-0.96386	0.00193557	negative
XLOC_073889				NONSUSG001227.1	MAPK9	-0.929553	0.00726931	negative
XLOC_073946	YPEL3			XLOC_053357	MAPK9	-0.969766	0.00135735	negative
XLOC_074251	LOC110259926			NONSUSG015926.1	MAPK9	0.927126	0.00777252	positive
XLOC_074257				XLOC_005439	MAPK9	0.952313	0.00335684	positive
XLOC_074740	SOX8	LMF1		XLOC_095515	MAPK9	-0.938336	0.0055865	negative
XLOC_075691		BOLA3		XLOC_097188	MAPK9	-0.916824	0.0100897	negative
XLOC_075693	MOB1A			NONSUSG008368.1	MAPK9	-0.943009	0.00477939	negative
XLOC_075839	APLF			XLOC_033028	MAPK9	-0.954657	0.00303737	negative
XLOC_076981	AGBL5,TRNAY-GUA,TRNAA-AGC-4			NONSUSG011996.1	MAPK9	0.959213	0.00246142	positive
XLOC_077831				XLOC_045673	MAPK9	0.950061	0.00367859	positive
XLOC_077919		LOC106509687		NONSUSG006912.1	MAPK9	0.949833	0.00371201	positive
XLOC_077954	LRCH4	MOSPD3		XLOC_011202	MAPK9	0.913433	0.0109165	positive
XLOC_077993	CLDN15			XLOC_085847	MAPK9	-0.96935	0.00139476	negative
XLOC_078487				XLOC_025208	MAPK9	-0.901419	0.0140982	negative
XLOC_078638	CLEC16A	CIITA		NONSUSG004920.1	MAPK9	-0.957385	0.00268539	negative
XLOC_079019		IL9R		XLOC_102753	MAPK9	-0.970819	0.00126486	negative
XLOC_079133		MRPS5		XLOC_061979	MAPK9	-0.993226	6.86791e-05	negative
XLOC_079159	CIAO1	STARD7		NONSUSG016686.1	MAPK9	-0.938252	0.0056016	negative
XLOC_079954		GMCL1		XLOC_102315	MAPK9	-0.960368	0.00232491	negative
XLOC_080206				XLOC_092190	MAPK9	0.9106	0.0116313	positive
XLOC_080778				XLOC_025288	MAPK9	-0.93342	0.0065017	negative
XLOC_081201				XLOC_064681	MAPK9	-0.964147	0.0019051	negative
XLOC_081364	LOC106509905			NONSUSG001595.1	MAPK9	-0.959449	0.00243326	negative
XLOC_081587				XLOC_071487	MAPK9	-0.926884	0.00782356	negative
XLOC_081660	PARP10			XLOC_077767	MAPK9	-0.905518	0.0129687	negative
XLOC_081704		LY6E		XLOC_018960	MAPK9	-0.927851	0.00762035	negative
XLOC_082734				XLOC_020657	LOC100524609	0.910577	0.0116372	positive
XLOC_083175				NONSUSG002231.1	LOC100524609	0.979916	0.000600985	positive
XLOC_084066	UBE2V2			NONSUSG014190.1	LOC100524609	0.996695	1.63639e-05	positive
XLOC_084124				NONSUSG000602.1	LOC100524609	0.932227	0.0067341	positive
XLOC_084770		LOC102161782,LOC100624086,LOC102162202,LOC100738744		NONSUSG014261.1	LOC100524609	0.929551	0.00726968	positive
XLOC_085146				XLOC_028321	LOC100524609	0.979527	0.000624444	positive
XLOC_085197				XLOC_078187	RGS14	0.9306	0.00705741	positive
XLOC_085216				NONSUSG007393.1	RGS14	0.92624	0.00796017	positive
XLOC_086910				NONSUSG015540.1	RGS14	0.907338	0.0124817	positive
XLOC_087674				XLOC_103441	RGS14	0.928301	0.00752691	positive
XLOC_087866				NONSUSG010055.1	RGS14	0.906551	0.012691	positive
XLOC_088040				NONSUSG014002.1	RGS14	-0.939532	0.00537401	negative
XLOC_088119	MPZ			XLOC_102615	RGS14	0.944276	0.00457119	positive
XLOC_088591				XLOC_024112	RGS14	0.955833	0.00288296	positive
XLOC_088741				NONSUSG011050.1	BHMT	0.971232	0.00122953	positive
XLOC_088818				XLOC_018176	BHMT	0.990103	0.000146451	positive
XLOC_088819		RBM15		XLOC_067179	BHMT	0.959766	0.00239554	positive
XLOC_089413	TRABD	MOV10L1		XLOC_053357	BHMT	0.901755	0.0140041	positive
XLOC_089464	CERK			XLOC_005439	BHMT	-0.916935	0.0100632	negative
XLOC_089480	LOC110260612	LOC106508707		XLOC_095515	BHMT	0.908576	0.0121554	positive
XLOC_089799				XLOC_097188	BHMT	0.933256	0.00653341	positive
XLOC_089815				XLOC_033028	BHMT	0.945016	0.00445179	positive
XLOC_090160		RDH5		NONSUSG011996.1	BHMT	-0.943783	0.00465171	negative
XLOC_090164	RDH5			XLOC_011202	BHMT	-0.930378	0.00710204	negative
XLOC_090532				XLOC_085847	BHMT	0.93793	0.00565948	positive
XLOC_090559	LYZ			NONSUSG004920.1	BHMT	0.99749	9.43872e-06	positive
XLOC_091457	IFFO1			XLOC_102753	BHMT	0.954326	0.00308155	positive
XLOC_092190		PLEKHG7		XLOC_061979	BHMT	0.977767	0.000735984	positive
XLOC_092670		LOC106508707		NONSUSG016686.1	BHMT	0.939404	0.00539663	positive
XLOC_093292		SUOX,IKZF4		XLOC_102315	BHMT	0.994953	3.81385e-05	positive
XLOC_093300				XLOC_025288	BHMT	0.916301	0.0102152	positive
XLOC_093324	RDH16	LOC100512656		XLOC_064681	BHMT	0.962789	0.00205123	positive
XLOC_094185		LOC106508340		NONSUSG001595.1	BHMT	0.989927	0.000151701	positive
XLOC_094313				XLOC_071487	BHMT	0.936482	0.00592367	positive
XLOC_094357		NOP2,IFFO1		XLOC_018960	BHMT	0.908378	0.0122074	positive
XLOC_094649		ARID2		XLOC_077954	THBS4	0.930848	0.00700764	positive
XLOC_095380	SPG7			NONSUSG018594.1	THBS4	0.926296	0.00794824	positive
XLOC_095408	ZC3H18			XLOC_008798	THBS4	0.931495	0.0068786	positive
XLOC_095421	BANP			XLOC_003509	ZFYVE16	0.930941	0.0069891	positive
XLOC_095431	KLHDC4			NONSUSG000575.1	ZFYVE16	0.971869	0.00117589	positive
XLOC_095536	LOC110260901,TAF1C	HSDL1		NONSUSG012344.1	ZFYVE16	0.980546	0.000564016	positive
XLOC_095789	LOC102159045			NONSUSG011710.1	ZFYVE16	0.977692	0.00074093	positive
XLOC_095966	MT-2B	LOC100739663,LOC102166944		XLOC_039856	ZFYVE16	0.985149	0.000329174	positive
XLOC_096379		LOC102165609		XLOC_125045	ZFYVE16	0.978135	0.000711882	positive
XLOC_096578		LONP2		XLOC_059826	ZFYVE16	0.941625	0.00501206	positive
XLOC_096805				NONSUSG006429.1	ZFYVE16	0.995809	2.63161e-05	positive
XLOC_097200	BHMG1	LOC110261014,DMWD		XLOC_057148	ZFYVE16	0.952594	0.00331772	positive
XLOC_097474	LOC110261288			XLOC_118625	ZFYVE16	0.975776	0.000873115	positive
XLOC_097617	NLRP5			XLOC_117271	ZFYVE16	0.989188	0.000174713	positive
XLOC_097637				NONSUSG003395.1	ZFYVE16	0.943061	0.00477069	positive
XLOC_097670		LOC110261309		NONSUSG006879.1	ZFYVE16	0.974207	0.000989325	positive
XLOC_097673		LOC110261318		NONSUSG004403.1	ZFYVE16	0.957915	0.00261946	positive
XLOC_098036				XLOC_015000	ZFYVE16	0.926562	0.00789169	positive
XLOC_098041		PLOD1		XLOC_129340	ZFYVE16	0.925489	0.00812089	positive
XLOC_098067				XLOC_128783	ZFYVE16	0.994543	4.4595e-05	positive
XLOC_098195	ALDH4A1			NONSUSG016168.1	ZFYVE16	0.960998	0.00225211	positive
XLOC_098341				NONSUSG014101.1	ZFYVE16	0.945307	0.00440512	positive
XLOC_098971		LRRC30		XLOC_084124	ZFYVE16	0.986902	0.000256211	positive
XLOC_099839				NONSUSG013722.1	ZFYVE16	0.955381	0.00294193	positive
XLOC_100246				NONSUSG016948.1	ZFYVE16	0.948909	0.00384881	positive
XLOC_100698	EIF2B3			NONSUSG004052.1	ZFYVE16	0.963612	0.00196209	positive
XLOC_100760		LOC106504280		NONSUSG008979.1	ZFYVE16	0.922622	0.00874937	positive
XLOC_100817	NFYC			NONSUSG013915.1	ZFYVE16	0.995421	3.1401e-05	positive
XLOC_100927				NONSUSG009931.1	ZFYVE16	0.972095	0.0011572	positive
XLOC_100965	OSGIN1			NONSUSG017119.1	ZFYVE16	0.933837	0.00642156	positive
XLOC_101101				NONSUSG009767.1	ZFYVE16	0.945816	0.00432427	positive
XLOC_101830				NONSUSG011826.1	ZFYVE16	0.975167	0.000917337	positive
XLOC_102354				NONSUSG016651.1	ZFYVE16	0.984938	0.000338592	positive
XLOC_102484				NONSUSG001154.1	ZFYVE16	0.996988	1.35963e-05	positive
XLOC_102554	PRRG2			NONSUSG007259.1	ZFYVE16	0.905256	0.0130393	positive
XLOC_102926	TMEM88B,ANKRD65	LOC100525876		XLOC_087842	ZFYVE16	0.971215	0.00123097	positive
XLOC_102944	PRKCZ			NONSUSG008522.1	ZFYVE16	0.99211	9.31281e-05	positive
XLOC_103010	NOL9	ZBTB48		NONSUSG016165.1	ZFYVE16	0.92391	0.0084642	positive
XLOC_103221				NONSUSG008409.1	ZFYVE16	0.941156	0.00509204	positive
XLOC_103508		TRNAU1AP		NONSUSG006427.1	ZFYVE16	0.987105	0.000248363	positive
XLOC_103782				NONSUSG015231.1	ZFYVE16	0.912937	0.0110401	positive
XLOC_103929				NONSUSG001332.1	ZFYVE16	0.994301	4.86251e-05	positive
XLOC_104058				NONSUSG000575.1	FAM151B	0.921542	0.00899202	positive
XLOC_105388	IPP			NONSUSG014433.1	FAM151B	-0.907365	0.0124743	negative
XLOC_105403	EIF2B3			XLOC_062969	FAM151B	-0.912529	0.0111421	negative
XLOC_105511				XLOC_135233	FAM151B	-0.952743	0.00329708	negative
XLOC_105521	LOC106508428	LOC102167697		NONSUSG005213.2	FAM151B	0.907802	0.0123588	positive
XLOC_105951				XLOC_134021	FAM151B	0.909677	0.011869	positive
XLOC_106319	FLOT1			XLOC_129340	FAM151B	0.905275	0.0130344	positive
XLOC_107620				NONSUSG008409.1	FAM151B	0.94117	0.00508972	positive
XLOC_108190		LOC100626020		XLOC_106683	MEF2C	0.915635	0.010376	positive
XLOC_109401				NONSUSG013084.1	MEF2C	0.965428	0.00177217	positive
XLOC_109748				XLOC_095966	MEF2C	0.901818	0.0139863	positive
XLOC_110101				XLOC_128358	MEF2C	0.911992	0.0112772	positive
XLOC_111348				NONSUSG016657.1	MEF2C	0.90183	0.013983	positive
XLOC_111466	CIB1			NONSUSG000662.1	MEF2C	0.95185	0.0034218	positive
XLOC_111575				XLOC_135803	MEF2C	0.918739	0.00963666	positive
XLOC_111985				XLOC_134659	MEF2C	0.900544	0.0143452	positive
XLOC_112458				XLOC_078187	CAST	0.936298	0.00595768	positive
XLOC_112462				XLOC_035939	CAST	0.970792	0.00126716	positive
XLOC_112984		LOC106504538		NONSUSG002145.1	CAST	0.917147	0.0100125	positive
XLOC_113005				NONSUSG010055.1	CAST	0.940473	0.00520976	positive
XLOC_113352	FAM193A			XLOC_095966	CAST	0.97801	0.000720024	positive
XLOC_113393		LOC110262050,GRPEL1		NONSUSG016657.1	CAST	0.977638	0.000744507	positive
XLOC_113585				NONSUSG000662.1	CAST	0.932586	0.00666373	positive
XLOC_115356	LOC106504701			XLOC_135803	CAST	0.9383	0.00559297	positive
XLOC_115389				XLOC_134659	CAST	0.978537	0.000686056	positive
XLOC_115667				XLOC_024112	CAST	0.905807	0.0128907	positive
XLOC_116622				XLOC_078187	NUDT12	0.992661	8.05973e-05	positive
XLOC_117070		HNRNPD		XLOC_041314	NUDT12	0.931794	0.00681952	positive
XLOC_119201				XLOC_035939	NUDT12	0.909113	0.0120152	positive
XLOC_119225				NONSUSG002145.1	NUDT12	0.936886	0.00584934	positive
XLOC_119412		SCLT1		XLOC_122151	NUDT12	0.920605	0.00920513	positive
XLOC_120587				NONSUSG010055.1	NUDT12	0.994441	4.62605e-05	positive
XLOC_120953	RAB30			XLOC_095966	NUDT12	0.991274	0.000113884	positive
XLOC_122581				NONSUSG016657.1	NUDT12	0.989284	0.000171625	positive
XLOC_122848				XLOC_032891	NUDT12	0.94729	0.00409426	positive
XLOC_123303				NONSUSG000662.1	NUDT12	0.952109	0.00338541	positive
XLOC_124179				XLOC_135803	NUDT12	0.950062	0.00367839	positive
XLOC_124581		TMEM41B		XLOC_134659	NUDT12	0.991867	9.89486e-05	positive
XLOC_124780				XLOC_024112	NUDT12	0.942578	0.00485132	positive
XLOC_125056				NONSUSG011050.1	SLC25A46	-0.939886	0.00531188	negative
XLOC_125069				NONSUSG016666.1	SLC25A46	0.906986	0.012575	positive
XLOC_126303				XLOC_129278	SLC25A46	-0.970471	0.00129511	negative
XLOC_127026		NUPL2		XLOC_018176	SLC25A46	-0.96348	0.00197621	negative
XLOC_127754				NONSUSG012616.1	SLC25A46	-0.926798	0.0078416	negative
XLOC_128356	DPP7,LOC110258078			XLOC_067179	SLC25A46	-0.903013	0.0136535	negative
XLOC_128409	TMEM250,LOC110258089	LOC110258091		XLOC_053357	SLC25A46	-0.917996	0.00981132	negative
XLOC_128420	MRPS2	PPP1R26		NONSUSG015926.1	SLC25A46	0.924433	0.00834976	positive
XLOC_128456	RNF224,SLC34A3,LOC106507781	LOC102161013,NDOR1		XLOC_097188	SLC25A46	-0.902439	0.013813	negative
XLOC_128515		LOC110258091		NONSUSG000940.1	SLC25A46	0.900341	0.0144029	positive
XLOC_128517				XLOC_033028	SLC25A46	-0.913409	0.0109225	negative
XLOC_128747	LOC102161330	SLC25A6		NONSUSG011996.1	SLC25A46	0.92835	0.00751677	positive
XLOC_128783				XLOC_045673	SLC25A46	0.962342	0.00210049	positive
XLOC_129148				XLOC_070262	SLC25A46	0.910217	0.0117296	positive
XLOC_129205				NONSUSG006912.1	SLC25A46	0.982309	0.00046669	positive
XLOC_129272		LOC102168085		XLOC_011202	SLC25A46	0.94418	0.0045868	positive
XLOC_129291				XLOC_085847	SLC25A46	-0.927734	0.00764486	negative
XLOC_130288	LOC110258854			NONSUSG013615.1	SLC25A46	0.958452	0.00255347	positive
XLOC_131798				NONSUSG004920.1	SLC25A46	-0.938443	0.00556719	negative
XLOC_131917	PIM2,SLC35A2			XLOC_102753	SLC25A46	-0.972328	0.00113799	negative
XLOC_132081				XLOC_061979	SLC25A46	-0.972073	0.00115899	negative
XLOC_132223	MAGT1	ATP7A		NONSUSG016686.1	SLC25A46	-0.940792	0.00515457	negative
XLOC_132496	TCEAL4,LOC106508237	TCEAL3		XLOC_102315	SLC25A46	-0.948938	0.0038444	negative
XLOC_132499				XLOC_092190	SLC25A46	0.914883	0.0105591	positive
XLOC_133918				XLOC_069617	SLC25A46	-0.91619	0.0102418	negative
XLOC_133992				NONSUSG001595.1	SLC25A46	-0.958586	0.00253722	negative
XLOC_134380		LOC102157656,LOC110257784		NONSUSG006966.1	SLC25A46	0.91421	0.0107242	positive
XLOC_134837				XLOC_071487	SLC25A46	-0.917106	0.0100224	negative
XLOC_135233		UPF3B		XLOC_077767	SLC25A46	-0.913237	0.0109651	negative
XLOC_135402				NONSUSG017090.1	SLC25A46	-0.947545	0.00405507	negative
XLOC_135803		FAM58A		XLOC_018960	SLC25A46	-0.944963	0.00446021	negative
XLOC_135898				NONSUSG000061.1	SLC25A46	0.935953	0.00602175	positive
NONSUSG010284.1		PPP4R3B		NONSUSG011050.1	DCP2	0.977352	0.000763588	positive
				XLOC_018176	DCP2	0.993648	6.0389e-05	positive
				XLOC_067179	DCP2	0.943741	0.00465852	positive
				XLOC_005439	DCP2	-0.903099	0.0136299	negative
				XLOC_097188	DCP2	0.944317	0.0045645	positive
				XLOC_033028	DCP2	0.947115	0.00412126	positive
				NONSUSG011996.1	DCP2	-0.934053	0.00638002	negative
				XLOC_011202	DCP2	-0.941031	0.00511356	negative
				XLOC_085847	DCP2	0.926317	0.00794384	positive
				XLOC_025208	DCP2	0.900574	0.014337	positive
				NONSUSG004920.1	DCP2	0.997739	7.6595e-06	positive
				XLOC_102753	DCP2	0.944269	0.00457234	positive
				XLOC_061979	DCP2	0.969698	0.00136344	positive
				NONSUSG016686.1	DCP2	0.943699	0.00466548	positive
				XLOC_102315	DCP2	0.997059	1.29572e-05	positive
				XLOC_064681	DCP2	0.9439	0.00463246	positive
				NONSUSG001595.1	DCP2	0.986846	0.000258413	positive
				XLOC_071487	DCP2	0.918514	0.00968945	positive
				XLOC_018960	DCP2	0.9036	0.0134916	positive
				NONSUSG008459.1	YTHDC2	0.903742	0.0134524	positive
				NONSUSG009005.1	FEM1C	0.914096	0.0107523	positive
				XLOC_097751	FEM1C	0.936475	0.00592498	positive
				NONSUSG004868.1	FEM1C	0.909489	0.0119175	positive
				NONSUSG008775.1	LOX	0.986501	0.000272085	positive
				XLOC_014418	LOX	0.949941	0.00369607	positive
				XLOC_130822	LOX	0.901896	0.0139644	positive
				NONSUSG018594.1	LOX	0.912241	0.0112145	positive
				NONSUSG013334.1	LOX	0.977374	0.000762088	positive
				XLOC_129213	LOX	0.981951	0.000485698	positive
				NONSUSG002760.1	LOX	0.912224	0.0112188	positive
				NONSUSG004868.1	LOX	0.909882	0.011816	positive
				XLOC_041627	LOX	0.965204	0.00179505	positive
				NONSUSG010128.1	LOX	0.95755	0.00266479	positive
				NONSUSG002990.1	LOX	0.940884	0.00513867	positive
				NONSUSG000793.1	CEP120	-0.981762	0.00049589	negative
				XLOC_097160	CEP120	-0.904778	0.0131693	negative
				NONSUSG011050.1	JADE2	0.920849	0.00914939	positive
				XLOC_018176	JADE2	0.950341	0.00363782	positive
				XLOC_097188	JADE2	0.934463	0.00630191	positive
				XLOC_033028	JADE2	0.94901	0.00383363	positive
				XLOC_025208	JADE2	0.915566	0.0103926	positive
				NONSUSG004920.1	JADE2	0.977272	0.000768952	positive
				XLOC_061979	JADE2	0.91217	0.0112325	positive
				XLOC_102315	JADE2	0.9708	0.00126652	positive
				XLOC_064681	JADE2	0.905769	0.0129008	positive
				NONSUSG001595.1	JADE2	0.93073	0.00703135	positive
				NONSUSG012861.1	LECT2	0.955805	0.00288668	positive
				NONSUSG007757.1	LECT2	0.919393	0.00948436	positive
				XLOC_057928	LECT2	0.903159	0.0136132	positive
				NONSUSG016620.1	LECT2	0.957108	0.00272013	positive
				XLOC_044428	LECT2	0.936742	0.00587585	positive
				XLOC_119777	LECT2	0.931496	0.00687847	positive
				XLOC_097589	LECT2	0.934352	0.00632297	positive
				NONSUSG008563.2	LECT2	0.964365	0.0018822	positive
				NONSUSG017156.1	LECT2	-0.90202	0.0139298	negative
				NONSUSG003451.1	LECT2	0.976036	0.000854552	positive
				NONSUSG014733.1	LECT2	0.983002	0.000430965	positive
				NONSUSG008686.1	LECT2	0.911891	0.0113027	positive
				NONSUSG014190.1	CD14	0.936379	0.00594276	positive
				NONSUSG011050.1	ZFP62	0.941449	0.00504192	positive
				XLOC_018176	ZFP62	0.966407	0.00167375	positive
				XLOC_067179	ZFP62	0.983004	0.000430833	positive
				NONSUSG001227.1	ZFP62	0.905916	0.0128612	positive
				XLOC_053357	ZFP62	0.956629	0.00278077	positive
				XLOC_005439	ZFP62	-0.932506	0.00667937	negative
				XLOC_095515	ZFP62	0.960982	0.00225387	positive
				NONSUSG008368.1	ZFP62	0.925396	0.00814105	positive
				XLOC_033028	ZFP62	0.922832	0.00870251	positive
				NONSUSG011996.1	ZFP62	-0.956978	0.00273648	negative
				NONSUSG014425.1	ZFP62	0.921273	0.00905291	positive
				XLOC_085847	ZFP62	0.956607	0.00278352	positive
				NONSUSG004920.1	ZFP62	0.977047	0.000784215	positive
				XLOC_102753	ZFP62	0.974289	0.000983098	positive
				XLOC_061979	ZFP62	0.987707	0.000225749	positive
				NONSUSG016686.1	ZFP62	0.917905	0.00983264	positive
				XLOC_102315	ZFP62	0.971586	0.00119957	positive
				XLOC_025288	ZFP62	0.968507	0.00147214	positive
				XLOC_064681	ZFP62	0.992535	8.33708e-05	positive
				NONSUSG001595.1	ZFP62	0.983395	0.000411292	positive
				XLOC_071487	ZFP62	0.972636	0.00111291	positive
				XLOC_077767	ZFP62	0.91274	0.0110892	positive
				XLOC_018960	ZFP62	0.917406	0.00995083	positive
				XLOC_078187	HPX	0.954421	0.00306881	positive
				XLOC_041314	HPX	0.900174	0.0144505	positive
				XLOC_035939	HPX	0.914315	0.0106984	positive
				NONSUSG002145.1	HPX	0.916319	0.0102109	positive
				NONSUSG010055.1	HPX	0.972604	0.00111551	positive
				NONSUSG013084.1	HPX	0.907938	0.0123231	positive
				XLOC_095966	HPX	0.993312	6.69507e-05	positive
				NONSUSG016657.1	HPX	0.994217	5.00641e-05	positive
				XLOC_032891	HPX	0.929688	0.00724193	positive
				NONSUSG014839.1	HPX	0.936302	0.00595689	positive
				NONSUSG000662.1	HPX	0.951479	0.0034743	positive
				XLOC_135803	HPX	0.990834	0.00012564	positive
				XLOC_134659	HPX	0.993289	6.74104e-05	positive
				XLOC_078187	HBB	0.971166	0.00123513	positive
				XLOC_041314	HBB	0.905794	0.0128942	positive
				XLOC_035939	HBB	0.939005	0.00546715	positive
				NONSUSG002145.1	HBB	0.949818	0.0037141	positive
				XLOC_122151	HBB	0.914285	0.0107057	positive
				NONSUSG010055.1	HBB	0.978848	0.000666356	positive
				NONSUSG013084.1	HBB	0.908045	0.0122948	positive
				XLOC_095966	HBB	0.999882	2.08848e-08	positive
				NONSUSG016657.1	HBB	0.999873	2.40935e-08	positive
				XLOC_032891	HBB	0.925265	0.00816931	positive
				NONSUSG014839.1	HBB	0.930264	0.00712503	positive
				NONSUSG000662.1	HBB	0.957049	0.00272759	positive
				XLOC_135803	HBB	0.971995	0.0011654	positive
				XLOC_134659	HBB	0.999813	5.21999e-08	positive
				XLOC_024112	HBB	0.902661	0.0137512	positive
				XLOC_078187	-	0.971166	0.00123513	positive
				XLOC_041314	-	0.905794	0.0128942	positive
				XLOC_035939	-	0.939005	0.00546715	positive
				NONSUSG002145.1	-	0.949818	0.0037141	positive
				XLOC_122151	-	0.914285	0.0107057	positive
				NONSUSG010055.1	-	0.978848	0.000666356	positive
				NONSUSG013084.1	-	0.908045	0.0122948	positive
				XLOC_095966	-	0.999882	2.08848e-08	positive
				NONSUSG016657.1	-	0.999873	2.40935e-08	positive
				XLOC_032891	-	0.925265	0.00816931	positive
				NONSUSG014839.1	-	0.930264	0.00712503	positive
				NONSUSG000662.1	-	0.957049	0.00272759	positive
				XLOC_135803	-	0.971995	0.0011654	positive
				XLOC_134659	-	0.999813	5.21999e-08	positive
				XLOC_024112	-	0.902661	0.0137512	positive
				XLOC_078187	STARD10	0.907059	0.0125557	positive
				XLOC_106683	STARD10	0.913965	0.0107845	positive
				NONSUSG002145.1	STARD10	0.936522	0.00591629	positive
				NONSUSG010055.1	STARD10	0.932719	0.00663787	positive
				XLOC_061551	STARD10	0.91036	0.0116929	positive
				XLOC_095966	STARD10	0.965804	0.00173409	positive
				NONSUSG016657.1	STARD10	0.969479	0.00138305	positive
				XLOC_032891	STARD10	0.91547	0.0104161	positive
				NONSUSG014839.1	STARD10	0.975343	0.000904446	positive
				NONSUSG000662.1	STARD10	0.910215	0.0117301	positive
				XLOC_135803	STARD10	0.971366	0.00121813	positive
				XLOC_134659	STARD10	0.964216	0.00189781	positive
				XLOC_057148	COA4	0.909866	0.0118201	positive
				XLOC_118625	COA4	0.937492	0.00573867	positive
				NONSUSG004403.1	COA4	0.925088	0.0082076	positive
				XLOC_128783	COA4	0.923418	0.00857253	positive
				NONSUSG013915.1	COA4	0.925496	0.00811945	positive
				NONSUSG011826.1	COA4	0.955662	0.00290523	positive
				NONSUSG001154.1	COA4	0.906439	0.0127211	positive
				XLOC_078187	UCP3	0.971376	0.00121731	positive
				XLOC_041314	UCP3	0.907078	0.0125506	positive
				XLOC_035939	UCP3	0.940031	0.00528658	positive
				NONSUSG002145.1	UCP3	0.951014	0.00354063	positive
				XLOC_122151	UCP3	0.916504	0.0101664	positive
				NONSUSG010055.1	UCP3	0.978095	0.000714497	positive
				NONSUSG013084.1	UCP3	0.910224	0.0117279	positive
				XLOC_095966	UCP3	0.999848	3.46105e-08	positive
				NONSUSG016657.1	UCP3	0.999794	6.33491e-08	positive
				XLOC_032891	UCP3	0.924102	0.00842214	positive
				NONSUSG014839.1	UCP3	0.929513	0.00727747	positive
				NONSUSG000662.1	UCP3	0.958465	0.00255192	positive
				XLOC_135803	UCP3	0.97143	0.00121268	positive
				XLOC_134659	UCP3	0.999754	9.10116e-08	positive
				XLOC_024112	UCP3	0.901339	0.0141207	positive
				XLOC_037961	SYTL2	0.905954	0.0128511	positive
				NONSUSG003208.1	PRSS23	0.920352	0.00926297	positive
				XLOC_029140	PRSS23	0.956808	0.00275809	positive
				NONSUSG009005.1	PRSS23	0.950623	0.00359701	positive
				XLOC_097751	PRSS23	0.958323	0.00256931	positive
				XLOC_068566	PRSS23	0.947537	0.00405628	positive
				NONSUSG002978.1	DIXDC1	0.930073	0.00716371	positive
				XLOC_100850	DIXDC1	-0.942972	0.00478552	negative
				NONSUSG012616.1	DIXDC1	-0.918396	0.00971705	negative
				NONSUSG008030.1	DIXDC1	-0.908504	0.0121744	negative
				XLOC_052926	DIXDC1	-0.913478	0.0109053	negative
				NONSUSG015540.1	DIXDC1	-0.938259	0.0056003	negative
				NONSUSG000924.1	DIXDC1	0.940824	0.0051491	positive
				NONSUSG010022.1	DIXDC1	0.929703	0.00723887	positive
				XLOC_128459	DIXDC1	-0.975438	0.000897554	negative
				XLOC_091666	DIXDC1	0.951687	0.00344484	positive
				NONSUSG010064.1	DIXDC1	-0.911498	0.0114024	negative
				NONSUSG016018.1	DIXDC1	0.920813	0.00915763	positive
				XLOC_115253	DIXDC1	0.9235	0.0085546	positive
				NONSUSG003278.1	DIXDC1	-0.971363	0.00121835	negative
				XLOC_064683	DIXDC1	-0.902204	0.0138785	negative
				NONSUSG005501.1	DIXDC1	-0.912334	0.011191	negative
				XLOC_005370	DIXDC1	0.932426	0.00669513	positive
				NONSUSG012941.1	DIXDC1	0.969099	0.00141755	positive
				XLOC_025288	DIXDC1	-0.914557	0.0106388	negative
				NONSUSG007248.1	DIXDC1	0.940544	0.00519745	positive
				XLOC_069753	DIXDC1	-0.942677	0.0048347	negative
				XLOC_071487	DIXDC1	-0.916383	0.0101953	negative
				XLOC_077767	DIXDC1	-0.952013	0.00339894	negative
				NONSUSG010441.1	DIXDC1	-0.91241	0.011172	negative
				XLOC_078187	APOC3	0.97479	0.000945335	positive
				XLOC_041314	APOC3	0.900079	0.0144775	positive
				XLOC_035939	APOC3	0.944119	0.00459672	positive
				NONSUSG002145.1	APOC3	0.94488	0.00447362	positive
				XLOC_122151	APOC3	0.909402	0.0119402	positive
				NONSUSG010055.1	APOC3	0.980161	0.000586489	positive
				NONSUSG013084.1	APOC3	0.903574	0.0134987	positive
				XLOC_095966	APOC3	0.998852	1.97653e-06	positive
				NONSUSG016657.1	APOC3	0.99825	4.59163e-06	positive
				XLOC_032891	APOC3	0.919609	0.00943435	positive
				NONSUSG014839.1	APOC3	0.916262	0.0102244	positive
				NONSUSG000662.1	APOC3	0.956326	0.00281944	positive
				XLOC_135803	APOC3	0.964826	0.00183403	positive
				XLOC_134659	APOC3	0.999085	1.25602e-06	positive
				XLOC_024112	APOC3	0.919066	0.00956042	positive
				XLOC_078187	FXYD2	0.971166	0.00123513	positive
				XLOC_041314	FXYD2	0.905794	0.0128942	positive
				XLOC_035939	FXYD2	0.939005	0.00546715	positive
				NONSUSG002145.1	FXYD2	0.949818	0.0037141	positive
				XLOC_122151	FXYD2	0.914285	0.0107057	positive
				NONSUSG010055.1	FXYD2	0.978848	0.000666356	positive
				NONSUSG013084.1	FXYD2	0.908045	0.0122948	positive
				XLOC_095966	FXYD2	0.999882	2.08848e-08	positive
				NONSUSG016657.1	FXYD2	0.999873	2.40935e-08	positive
				XLOC_032891	FXYD2	0.925265	0.00816931	positive
				NONSUSG014839.1	FXYD2	0.930264	0.00712503	positive
				NONSUSG000662.1	FXYD2	0.957049	0.00272759	positive
				XLOC_135803	FXYD2	0.971995	0.0011654	positive
				XLOC_134659	FXYD2	0.999813	5.21999e-08	positive
				XLOC_024112	FXYD2	0.902661	0.0137512	positive
				NONSUSG008775.1	ADAM22	0.947251	0.00410024	positive
				NONSUSG007895.1	ADAM22	0.901275	0.0141388	positive
				XLOC_130822	ADAM22	0.968898	0.00143593	positive
				NONSUSG013334.1	ADAM22	0.916527	0.0101608	positive
				XLOC_128323	ADAM22	0.960005	0.0023674	positive
				NONSUSG000864.1	ADAM22	0.927069	0.00778443	positive
				XLOC_041627	ADAM22	0.900438	0.0143755	positive
				NONSUSG010128.1	ADAM22	0.948311	0.00393864	positive
				NONSUSG002990.1	ADAM22	0.970296	0.00131041	positive
				XLOC_078187	AKAP9	0.994299	4.86637e-05	positive
				XLOC_041314	AKAP9	0.934411	0.00631184	positive
				XLOC_035939	AKAP9	0.90142	0.0140979	positive
				NONSUSG002145.1	AKAP9	0.932272	0.00672525	positive
				XLOC_122151	AKAP9	0.919599	0.00943652	positive
				NONSUSG010055.1	AKAP9	0.994981	3.77259e-05	positive
				XLOC_095966	AKAP9	0.987333	0.000239653	positive
				NONSUSG016657.1	AKAP9	0.984981	0.000336662	positive
				XLOC_032891	AKAP9	0.949134	0.00381526	positive
				NONSUSG000662.1	AKAP9	0.948941	0.00384397	positive
				XLOC_135803	AKAP9	0.943748	0.00465738	positive
				XLOC_134659	AKAP9	0.988048	0.000213435	positive
				XLOC_024112	AKAP9	0.94775	0.00402379	positive
				NONSUSG007894.1	CASD1	-0.924867	0.00825546	negative
				NONSUSG014354.1	CASD1	0.905656	0.0129314	positive
				NONSUSG001468.1	CASD1	0.921371	0.00903074	positive
				XLOC_077954	HDAC9	0.995234	3.40191e-05	positive
				NONSUSG018594.1	HDAC9	0.979858	0.000604456	positive
				XLOC_008798	HDAC9	0.992485	8.4497e-05	positive
				XLOC_099023	HDAC9	0.930959	0.00698551	positive
				XLOC_129213	HDAC9	0.94538	0.00439349	positive
				XLOC_053185	HDAC9	0.938511	0.00555512	positive
				NONSUSG008640.1	HDAC9	0.924774	0.00827564	positive
				XLOC_120581	HDAC9	0.963391	0.00198575	positive
				XLOC_130813	HDAC9	0.922813	0.00870679	positive
				NONSUSG004868.1	HDAC9	0.958415	0.00255801	positive
				NONSUSG010797.1	HDAC9	0.981739	0.000497134	positive
				XLOC_003509	ITGB8	0.928199	0.00754804	positive
				NONSUSG000575.1	ITGB8	0.934412	0.0063116	positive
				NONSUSG012344.1	ITGB8	0.955331	0.00294838	positive
				NONSUSG006430.1	ITGB8	0.93879	0.00550533	positive
				XLOC_039856	ITGB8	0.940671	0.00517553	positive
				XLOC_125045	ITGB8	0.906094	0.0128135	positive
				XLOC_059826	ITGB8	0.951142	0.00352227	positive
				XLOC_062969	ITGB8	-0.90359	0.0134942	negative
				NONSUSG006429.1	ITGB8	0.952314	0.00335673	positive
				NONSUSG000940.1	ITGB8	0.907798	0.0123598	positive
				XLOC_118625	ITGB8	0.959741	0.00239853	positive
				NONSUSG005213.2	ITGB8	0.903155	0.0136143	positive
				XLOC_117271	ITGB8	0.957866	0.00262546	positive
				NONSUSG014319.1	ITGB8	0.913213	0.0109712	positive
				XLOC_129340	ITGB8	0.967927	0.00152648	positive
				XLOC_128783	ITGB8	0.921502	0.00900108	positive
				NONSUSG016168.1	ITGB8	0.930845	0.00700816	positive
				NONSUSG014101.1	ITGB8	0.982946	0.000433768	positive
				XLOC_084124	ITGB8	0.918763	0.0096312	positive
				NONSUSG016948.1	ITGB8	0.954487	0.00306005	positive
				NONSUSG004052.1	ITGB8	0.923529	0.00854804	positive
				NONSUSG013818.1	ITGB8	0.908869	0.012079	positive
				NONSUSG013915.1	ITGB8	0.911217	0.0114736	positive
				NONSUSG009931.1	ITGB8	0.9747	0.00095206	positive
				NONSUSG017119.1	ITGB8	0.967485	0.00156861	positive
				NONSUSG011826.1	ITGB8	0.917766	0.00986558	positive
				XLOC_100698	ITGB8	0.924568	0.00832039	positive
				NONSUSG016651.1	ITGB8	0.929839	0.00721122	positive
				NONSUSG001154.1	ITGB8	0.910648	0.0116189	positive
				XLOC_087842	ITGB8	0.977396	0.000760603	positive
				XLOC_099839	ITGB8	0.979583	0.000621012	positive
				NONSUSG008522.1	ITGB8	0.949238	0.0037998	positive
				NONSUSG016165.1	ITGB8	0.983211	0.000420433	positive
				NONSUSG006427.1	ITGB8	0.949778	0.00372009	positive
				NONSUSG015231.1	ITGB8	0.944542	0.00452812	positive
				NONSUSG001332.1	ITGB8	0.928668	0.0074508	positive
				NONSUSG015609.1	SP4	0.920815	0.00915717	positive
				NONSUSG011710.1	SP4	0.913549	0.0108876	positive
				XLOC_118625	SP4	0.95058	0.00360311	positive
				NONSUSG006879.1	SP4	0.910343	0.0116973	positive
				XLOC_129340	SP4	0.906397	0.0127323	positive
				NONSUSG013722.1	SP4	0.924869	0.0082549	positive
				NONSUSG013915.1	SP4	0.928045	0.00758007	positive
				NONSUSG016651.1	SP4	0.90044	0.0143748	positive
				NONSUSG001154.1	SP4	0.910726	0.0115991	positive
				NONSUSG001332.1	SP4	0.915182	0.010486	positive
				NONSUSG015609.1	CD36	0.946616	0.00419866	positive
				NONSUSG002145.1	PHTF2	0.916238	0.0102302	positive
				NONSUSG014839.1	PHTF2	0.936298	0.00595773	positive
				XLOC_078187	DLD	0.943771	0.00465363	positive
				NONSUSG016788.1	DLD	0.936939	0.00583972	positive
				XLOC_035939	DLD	0.986981	0.000253131	positive
				NONSUSG002145.1	DLD	0.952216	0.00337036	positive
				XLOC_122151	DLD	0.923403	0.00857602	positive
				NONSUSG010055.1	DLD	0.924559	0.00832227	positive
				NONSUSG013084.1	DLD	0.929779	0.00722333	positive
				XLOC_095966	DLD	0.977443	0.000757501	positive
				NONSUSG016657.1	DLD	0.976111	0.000849227	positive
				NONSUSG000662.1	DLD	0.968204	0.00150043	positive
				XLOC_135803	DLD	0.926393	0.0079276	positive
				XLOC_134659	DLD	0.977145	0.000777558	positive
				NONSUSG008775.1	SERPINC1	0.978625	0.000680468	positive
				XLOC_014418	SERPINC1	0.944252	0.00457515	positive
				XLOC_130822	SERPINC1	0.914835	0.0105707	positive
				NONSUSG018594.1	SERPINC1	0.927807	0.00762953	positive
				NONSUSG013334.1	SERPINC1	0.962239	0.00211194	positive
				XLOC_099023	SERPINC1	0.924036	0.00843657	positive
				XLOC_129213	SERPINC1	0.99254	8.32667e-05	positive
				XLOC_120581	SERPINC1	0.910474	0.0116635	positive
				NONSUSG000864.1	SERPINC1	0.904154	0.0133395	positive
				NONSUSG004868.1	SERPINC1	0.91966	0.00942256	positive
				XLOC_041627	SERPINC1	0.945513	0.00437236	positive
				NONSUSG010128.1	SERPINC1	0.946201	0.0042637	positive
				NONSUSG002990.1	SERPINC1	0.943296	0.00473187	positive
				NONSUSG008775.1	CEP350	0.999548	3.06401e-07	positive
				XLOC_014418	CEP350	0.949392	0.00377693	positive
				XLOC_130822	CEP350	0.905516	0.0129692	positive
				NONSUSG013334.1	CEP350	0.980125	0.000588625	positive
				XLOC_129213	CEP350	0.955995	0.00286209	positive
				NONSUSG000864.1	CEP350	0.93031	0.00711579	positive
				NONSUSG002760.1	CEP350	0.932701	0.00664137	positive
				XLOC_041627	CEP350	0.972891	0.00109239	positive
				NONSUSG010128.1	CEP350	0.9754	0.00090028	positive
				NONSUSG002990.1	CEP350	0.937799	0.00568304	positive
				XLOC_100850	IER5	0.947456	0.00406885	positive
				XLOC_065433	IER5	0.921224	0.00906408	positive
				NONSUSG007393.1	IER5	0.982656	0.000448622	positive
				NONSUSG001227.1	IER5	0.90491	0.0131331	positive
				NONSUSG015540.1	IER5	0.909998	0.011786	positive
				NONSUSG008182.1	IER5	0.924324	0.0083736	positive
				XLOC_129320	IER5	0.914425	0.0106713	positive
				NONSUSG013466.1	IER5	0.919431	0.00947549	positive
				XLOC_064764	IER5	0.948636	0.00388959	positive
				NONSUSG015702.1	IER5	0.922302	0.00882096	positive
				XLOC_020657	NMNAT2	0.948488	0.00391187	positive
				XLOC_134159	NMNAT2	0.976167	0.000845236	positive
				NONSUSG000065.1	NMNAT2	0.946628	0.00419691	positive
				NONSUSG002920.1	NMNAT2	-0.93413	0.00636539	negative
				XLOC_107620	NMNAT2	-0.934777	0.00624234	negative
				XLOC_080081	NMNAT2	0.926975	0.00780423	positive
				XLOC_078859	NMNAT2	-0.906284	0.0127626	negative
				NONSUSG011050.1	EDEM3	0.954157	0.00310426	positive
				XLOC_018176	EDEM3	0.926961	0.00780732	positive
				NONSUSG004920.1	EDEM3	0.934779	0.00624196	positive
				XLOC_102315	EDEM3	0.927408	0.0077132	positive
				NONSUSG001595.1	EDEM3	0.904969	0.0131173	positive
				NONSUSG017090.1	EDEM3	0.914055	0.0107623	positive
				XLOC_003509	DARS	0.92062	0.00920177	positive
				NONSUSG006430.1	DARS	0.909228	0.0119854	positive
				XLOC_129278	DARS	-0.943223	0.00474392	negative
				XLOC_053357	DARS	-0.924631	0.00830657	negative
				NONSUSG015926.1	DARS	0.961841	0.00215635	positive
				NONSUSG000940.1	DARS	0.943663	0.00467131	positive
				NONSUSG008368.1	DARS	-0.916889	0.0100741	negative
				NONSUSG011996.1	DARS	0.929677	0.00724413	positive
				XLOC_045673	DARS	0.989112	0.000177192	positive
				XLOC_070262	DARS	0.96832	0.00148949	positive
				NONSUSG006912.1	DARS	0.98238	0.000462973	positive
				XLOC_011202	DARS	0.910844	0.0115688	positive
				XLOC_085847	DARS	-0.942295	0.00489871	negative
				NONSUSG013615.1	DARS	0.929624	0.0072549	positive
				XLOC_102753	DARS	-0.928385	0.00750931	negative
				XLOC_061979	DARS	-0.931401	0.00689736	negative
				NONSUSG016686.1	DARS	-0.930869	0.00700347	negative
				XLOC_092190	DARS	0.931194	0.0069386	positive
				NONSUSG006966.1	DARS	0.95478	0.00302099	positive
				XLOC_087398	DARS	0.965165	0.00179913	positive
				NONSUSG000061.1	DARS	0.958098	0.00259694	positive
				NONSUSG009926.1	CCNT2	0.968724	0.00145198	positive
				XLOC_070681	CCNT2	0.930674	0.00704247	positive
				XLOC_078187	PTPN4	0.969435	0.00138706	positive
				XLOC_035939	PTPN4	0.903322	0.0135682	positive
				NONSUSG002145.1	PTPN4	0.957577	0.00266144	positive
				XLOC_122151	PTPN4	0.900404	0.014385	positive
				NONSUSG010055.1	PTPN4	0.988056	0.000213138	positive
				XLOC_095966	PTPN4	0.989675	0.000159359	positive
				NONSUSG016657.1	PTPN4	0.990259	0.000141855	positive
				XLOC_032891	PTPN4	0.953329	0.00321639	positive
				NONSUSG014839.1	PTPN4	0.944963	0.00446029	positive
				NONSUSG000662.1	PTPN4	0.916429	0.0101844	positive
				XLOC_135803	PTPN4	0.952969	0.0032658	positive
				XLOC_134659	PTPN4	0.989539	0.000163566	positive
				XLOC_128358	AGPAT5	0.957827	0.00263032	positive
				NONSUSG008182.1	CCDC110	-0.962228	0.00211318	negative
				XLOC_095515	CCDC110	-0.905526	0.0129665	negative
				XLOC_064764	CCDC110	-0.932895	0.00660354	negative
				NONSUSG014425.1	CCDC110	-0.928556	0.00747404	negative
				NONSUSG016963.1	CCDC110	-0.922886	0.00869051	negative
				NONSUSG000807.1	CCDC110	-0.944836	0.00448074	negative
				XLOC_003509	TLR3	0.940837	0.00514679	positive
				NONSUSG000575.1	TLR3	0.970185	0.00132013	positive
				NONSUSG012344.1	TLR3	0.971098	0.00124089	positive
				NONSUSG006430.1	TLR3	0.94144	0.00504352	positive
				NONSUSG011710.1	TLR3	0.93044	0.00708957	positive
				XLOC_039856	TLR3	0.988449	0.000199374	positive
				XLOC_125045	TLR3	0.959215	0.00246119	positive
				XLOC_059826	TLR3	0.985877	0.0002978	positive
				NONSUSG006429.1	TLR3	0.979578	0.000621353	positive
				XLOC_135233	TLR3	-0.919963	0.00935243	negative
				XLOC_057148	TLR3	0.950901	0.0035569	positive
				XLOC_118625	TLR3	0.915546	0.0103975	positive
				XLOC_117271	TLR3	0.985879	0.000297683	positive
				XLOC_134021	TLR3	0.903564	0.0135014	positive
				NONSUSG003395.1	TLR3	0.922363	0.00880719	positive
				NONSUSG006879.1	TLR3	0.949849	0.00370966	positive
				NONSUSG004403.1	TLR3	0.927694	0.00765318	positive
				XLOC_128783	TLR3	0.960837	0.00227054	positive
				NONSUSG016168.1	TLR3	0.995415	3.14911e-05	positive
				NONSUSG014101.1	TLR3	0.967754	0.00154294	positive
				XLOC_084124	TLR3	0.9724	0.0011321	positive
				NONSUSG017092.1	TLR3	0.903936	0.0133992	positive
				NONSUSG013722.1	TLR3	0.904747	0.0131776	positive
				NONSUSG016948.1	TLR3	0.959217	0.00246102	positive
				NONSUSG004052.1	TLR3	0.981846	0.000491379	positive
				XLOC_128040	TLR3	0.91463	0.010621	positive
				NONSUSG008979.1	TLR3	0.937366	0.00576174	positive
				NONSUSG013915.1	TLR3	0.937133	0.00580412	positive
				NONSUSG009931.1	TLR3	0.984466	0.000360066	positive
				NONSUSG017119.1	TLR3	0.971812	0.00118065	positive
				NONSUSG009767.1	TLR3	0.944292	0.00456858	positive
				NONSUSG011826.1	TLR3	0.937861	0.00567187	positive
				XLOC_100698	TLR3	0.946095	0.00428027	positive
				NONSUSG016651.1	TLR3	0.967136	0.00160233	positive
				NONSUSG001154.1	TLR3	0.955826	0.00288398	positive
				NONSUSG007259.1	TLR3	0.953511	0.00319162	positive
				XLOC_087842	TLR3	0.941479	0.0050369	positive
				NONSUSG008522.1	TLR3	0.967525	0.00156479	positive
				NONSUSG016165.1	TLR3	0.970541	0.00128898	positive
				NONSUSG008409.1	TLR3	0.952223	0.00336943	positive
				NONSUSG006427.1	TLR3	0.983325	0.000414763	positive
				NONSUSG015231.1	TLR3	0.957248	0.00270249	positive
				NONSUSG001332.1	TLR3	0.967428	0.00157414	positive
				NONSUSG012861.1	SLC4A10	0.914992	0.0105323	positive
				XLOC_061681	SLC4A10	0.948192	0.00395653	positive
				NONSUSG016620.1	SLC4A10	0.943423	0.00471091	positive
				XLOC_044428	SLC4A10	0.983914	0.000386053	positive
				XLOC_119777	SLC4A10	0.968977	0.00142871	positive
				NONSUSG016264.1	SLC4A10	0.915936	0.0103031	positive
				NONSUSG008563.2	SLC4A10	0.949005	0.00383438	positive
				NONSUSG017156.1	SLC4A10	-0.917887	0.00983688	negative
				NONSUSG003451.1	SLC4A10	0.95594	0.00286918	positive
				NONSUSG014733.1	SLC4A10	0.99639	1.95234e-05	positive
				NONSUSG008686.1	SLC4A10	0.942489	0.00486616	positive
				XLOC_077954	TTC21B	0.995639	2.84819e-05	positive
				NONSUSG018594.1	TTC21B	0.97935	0.000635221	positive
				XLOC_008798	TTC21B	0.992992	7.34984e-05	positive
				XLOC_099023	TTC21B	0.929957	0.00718718	positive
				XLOC_129213	TTC21B	0.943705	0.00466447	positive
				XLOC_053185	TTC21B	0.938516	0.00555427	positive
				NONSUSG008640.1	TTC21B	0.925387	0.00814286	positive
				XLOC_120581	TTC21B	0.962911	0.00203783	positive
				XLOC_130813	TTC21B	0.924778	0.0082748	positive
				NONSUSG004868.1	TTC21B	0.957769	0.00263757	positive
				NONSUSG010797.1	TTC21B	0.981994	0.000483387	positive
				XLOC_078187	UBR3	0.948209	0.00395407	positive
				NONSUSG016788.1	UBR3	0.902686	0.0137442	positive
				XLOC_035939	UBR3	0.967958	0.00152362	positive
				NONSUSG002145.1	UBR3	0.924249	0.00838992	positive
				XLOC_122151	UBR3	0.90068	0.014307	positive
				NONSUSG010055.1	UBR3	0.94255	0.004856	positive
				NONSUSG013084.1	UBR3	0.929541	0.00727171	positive
				XLOC_095966	UBR3	0.985546	0.000311853	positive
				NONSUSG016657.1	UBR3	0.984725	0.000348195	positive
				NONSUSG000662.1	UBR3	0.969706	0.00136273	positive
				XLOC_135803	UBR3	0.9569	0.00274638	positive
				XLOC_134659	UBR3	0.985674	0.000306386	positive
				NONSUSG014839.1	PDK1	0.90795	0.0123199	positive
				NONSUSG014433.1	SP3	-0.905889	0.0128686	negative
				XLOC_062969	SP3	-0.925965	0.00801898	negative
				NONSUSG016944.1	SP3	0.933352	0.00651495	positive
				NONSUSG009293.1	SP3	-0.917524	0.009923	negative
				XLOC_069617	SP3	-0.939159	0.00543988	negative
				NONSUSG011050.1	DNAJC10	0.955308	0.00295137	positive
				XLOC_018176	DNAJC10	0.974055	0.00100099	positive
				XLOC_067179	DNAJC10	0.981243	0.000524415	positive
				XLOC_053357	DNAJC10	0.914768	0.0105872	positive
				XLOC_092834	DNAJC10	0.905288	0.0130307	positive
				XLOC_005439	DNAJC10	-0.933534	0.00647971	negative
				XLOC_095515	DNAJC10	0.942757	0.00482143	positive
				XLOC_097188	DNAJC10	0.92801	0.00758736	positive
				NONSUSG011996.1	DNAJC10	-0.981225	0.000525434	negative
				NONSUSG014425.1	DNAJC10	0.905214	0.0130508	positive
				NONSUSG011674.1	DNAJC10	0.922807	0.00870823	positive
				XLOC_011202	DNAJC10	-0.944851	0.00447832	negative
				XLOC_085847	DNAJC10	0.971561	0.00120164	positive
				NONSUSG013615.1	DNAJC10	-0.90181	0.0139886	negative
				NONSUSG004920.1	DNAJC10	0.967085	0.00160726	positive
				XLOC_102753	DNAJC10	0.963403	0.00198447	positive
				XLOC_061979	DNAJC10	0.967058	0.00160986	positive
				NONSUSG016686.1	DNAJC10	0.963277	0.00199811	positive
				XLOC_102315	DNAJC10	0.97068	0.00127685	positive
				XLOC_092190	DNAJC10	-0.930946	0.00698802	negative
				XLOC_025288	DNAJC10	0.921248	0.00905866	positive
				XLOC_064681	DNAJC10	0.953722	0.00316288	positive
				NONSUSG001595.1	DNAJC10	0.988237	0.000206743	positive
				XLOC_071487	DNAJC10	0.924853	0.0082585	positive
				XLOC_043766	DNAJC10	-0.926804	0.0078404	negative
				NONSUSG000575.1	CALCRL	0.95041	0.00362772	positive
				NONSUSG012344.1	CALCRL	0.962931	0.00203565	positive
				NONSUSG011710.1	CALCRL	0.971632	0.00119568	positive
				XLOC_039856	CALCRL	0.950243	0.00365208	positive
				XLOC_125045	CALCRL	0.967075	0.00160827	positive
				XLOC_059826	CALCRL	0.900003	0.0144991	positive
				NONSUSG006429.1	CALCRL	0.97305	0.0010797	positive
				XLOC_057148	CALCRL	0.909229	0.011985	positive
				XLOC_118625	CALCRL	0.969144	0.00141343	positive
				XLOC_117271	CALCRL	0.96425	0.00189421	positive
				NONSUSG003395.1	CALCRL	0.945187	0.00442432	positive
				NONSUSG006879.1	CALCRL	0.957346	0.00269019	positive
				NONSUSG004403.1	CALCRL	0.930481	0.00708138	positive
				XLOC_015000	CALCRL	0.943302	0.00473092	positive
				XLOC_129340	CALCRL	0.925018	0.00822258	positive
				XLOC_128783	CALCRL	0.979063	0.000652926	positive
				NONSUSG016168.1	CALCRL	0.908979	0.0120501	positive
				XLOC_084124	CALCRL	0.971765	0.00118461	positive
				NONSUSG013722.1	CALCRL	0.960236	0.00234037	positive
				NONSUSG016948.1	CALCRL	0.902143	0.0138955	positive
				NONSUSG004052.1	CALCRL	0.914867	0.010563	positive
				NONSUSG008979.1	CALCRL	0.905309	0.0130252	positive
				NONSUSG013915.1	CALCRL	0.995728	2.73375e-05	positive
				NONSUSG009931.1	CALCRL	0.941577	0.00502009	positive
				NONSUSG009767.1	CALCRL	0.923406	0.00857525	positive
				NONSUSG011826.1	CALCRL	0.946673	0.00418987	positive
				NONSUSG016651.1	CALCRL	0.971669	0.00119259	positive
				NONSUSG001154.1	CALCRL	0.988713	0.000190383	positive
				XLOC_087842	CALCRL	0.959261	0.0024557	positive
				NONSUSG008522.1	CALCRL	0.981135	0.000530472	positive
				NONSUSG008409.1	CALCRL	0.916175	0.0102454	positive
				NONSUSG006427.1	CALCRL	0.957354	0.00268919	positive
				NONSUSG001332.1	CALCRL	0.9796	0.000620015	positive
				NONSUSG008775.1	PLCL1	0.999013	1.4611e-06	positive
				XLOC_014418	PLCL1	0.948757	0.00387147	positive
				XLOC_130822	PLCL1	0.911348	0.0114404	positive
				NONSUSG013334.1	PLCL1	0.980399	0.000572544	positive
				XLOC_129213	PLCL1	0.960447	0.00231572	positive
				NONSUSG000864.1	PLCL1	0.928199	0.00754799	positive
				NONSUSG002760.1	PLCL1	0.927783	0.00763459	positive
				XLOC_041627	PLCL1	0.971986	0.00116616	positive
				NONSUSG010128.1	PLCL1	0.975729	0.000876444	positive
				NONSUSG002990.1	PLCL1	0.943256	0.00473846	positive
				NONSUSG012147.1	BMPR2	-0.934899	0.00621928	negative
				NONSUSG008775.1	PIKFYVE	0.999686	1.48317e-07	positive
				XLOC_014418	PIKFYVE	0.949988	0.00368931	positive
				XLOC_130822	PIKFYVE	0.901222	0.0141537	positive
				NONSUSG013334.1	PIKFYVE	0.975857	0.000867279	positive
				XLOC_129213	PIKFYVE	0.950388	0.00363098	positive
				NONSUSG000864.1	PIKFYVE	0.938217	0.00560779	positive
				NONSUSG002760.1	PIKFYVE	0.934617	0.0062726	positive
				XLOC_041627	PIKFYVE	0.96951	0.00138029	positive
				NONSUSG010128.1	PIKFYVE	0.974495	0.00096749	positive
				NONSUSG002990.1	PIKFYVE	0.930362	0.00710541	positive
				NONSUSG009316.1	RIF1	0.940378	0.00522612	positive
				XLOC_052926	RIF1	-0.936599	0.00590215	negative
				XLOC_129686	RIF1	0.956202	0.00283545	positive
				NONSUSG014433.1	RIF1	-0.936186	0.00597846	negative
				NONSUSG016944.1	RIF1	0.998328	4.19197e-06	positive
				XLOC_135233	RIF1	-0.91048	0.011662	negative
				XLOC_134021	RIF1	0.935673	0.00607394	positive
				XLOC_091666	RIF1	0.90321	0.0135989	positive
				NONSUSG014319.1	RIF1	0.909509	0.0119123	positive
				NONSUSG016018.1	RIF1	0.923077	0.0086482	positive
				NONSUSG016918.1	RIF1	0.929954	0.00718784	positive
				NONSUSG009293.1	RIF1	-0.968624	0.00146127	negative
				NONSUSG017092.1	RIF1	0.923931	0.00845965	positive
				XLOC_100698	RIF1	0.905522	0.0129674	positive
				XLOC_069617	RIF1	-0.91307	0.0110068	negative
				NONSUSG003246.1	RIF1	-0.906881	0.0126031	negative
				XLOC_014418	STAM2	0.904427	0.0132647	positive
				NONSUSG015609.1	AGXT	0.947574	0.00405062	positive
				XLOC_106683	ACTR3B	0.916269	0.0102228	positive
				NONSUSG013084.1	ACTR3B	0.932609	0.00665939	positive
				XLOC_095966	ACTR3B	0.920429	0.00924547	positive
				XLOC_128358	ACTR3B	0.931233	0.00693079	positive
				NONSUSG016657.1	ACTR3B	0.922085	0.00886973	positive
				NONSUSG000662.1	ACTR3B	0.932736	0.00663446	positive
				XLOC_135803	ACTR3B	0.964417	0.00187675	positive
				XLOC_134659	ACTR3B	0.919547	0.00944875	positive
				NONSUSG008775.1	PARP12	0.999824	4.64897e-08	positive
				XLOC_014418	PARP12	0.945521	0.00437109	positive
				XLOC_130822	PARP12	0.910559	0.0116419	positive
				NONSUSG013334.1	PARP12	0.978462	0.00069085	positive
				XLOC_129213	PARP12	0.949387	0.00377775	positive
				NONSUSG000864.1	PARP12	0.934411	0.00631187	positive
				NONSUSG002760.1	PARP12	0.930301	0.00711754	positive
				XLOC_041627	PARP12	0.971514	0.00120563	positive
				NONSUSG010128.1	PARP12	0.979	0.00065687	positive
				NONSUSG002990.1	PARP12	0.940497	0.00520559	positive
				XLOC_057928	AGBL3	-0.962044	0.00213365	negative
				NONSUSG009316.1	AGBL3	-0.917987	0.00981339	negative
				XLOC_097589	AGBL3	-0.92619	0.00797076	negative
				NONSUSG001092.1	AGBL3	-0.90783	0.0123515	negative
				NONSUSG012861.1	AASS	0.931829	0.00681258	positive
				XLOC_119777	AASS	0.926373	0.00793182	positive
				NONSUSG014733.1	AASS	0.95736	0.00268854	positive
				XLOC_078187	CPED1	0.95328	0.00322319	positive
				XLOC_035939	CPED1	0.903556	0.0135036	positive
				NONSUSG002145.1	CPED1	0.960406	0.00232047	positive
				NONSUSG010055.1	CPED1	0.977405	0.000760063	positive
				XLOC_095966	CPED1	0.98569	0.000305695	positive
				NONSUSG016657.1	CPED1	0.987372	0.000238198	positive
				XLOC_032891	CPED1	0.944575	0.00452272	positive
				NONSUSG014839.1	CPED1	0.96089	0.00226447	positive
				NONSUSG000662.1	CPED1	0.903371	0.0135547	positive
				XLOC_135803	CPED1	0.95334	0.00321496	positive
				XLOC_134659	CPED1	0.985221	0.00032602	positive
				XLOC_061681	CAV2	0.939677	0.00534859	positive
				NONSUSG002838.1	CAV2	0.91319	0.0109768	positive
				NONSUSG014348.1	CAV2	0.971349	0.0012196	positive
				NONSUSG007599.1	CAV2	0.954537	0.00305328	positive
				XLOC_059863	CAV2	-0.936846	0.00585668	negative
				NONSUSG000065.1	CAV2	0.947294	0.00409369	positive
				XLOC_044428	CAV2	0.904184	0.0133313	positive
				NONSUSG002920.1	CAV2	-0.929498	0.00728064	negative
				NONSUSG016264.1	CAV2	0.950497	0.00361517	positive
				XLOC_094460	CAV2	-0.959457	0.00243229	negative
				XLOC_080081	CAV2	0.949189	0.00380702	positive
				XLOC_097160	CAV2	-0.958467	0.00255171	negative
				XLOC_103782	CAV2	-0.961372	0.00220938	negative
				XLOC_078187	PPP1R3A	0.971149	0.00123657	positive
				XLOC_041314	PPP1R3A	0.905856	0.0128775	positive
				XLOC_035939	PPP1R3A	0.939068	0.005456	positive
				NONSUSG002145.1	PPP1R3A	0.950013	0.00368563	positive
				XLOC_122151	PPP1R3A	0.914468	0.0106607	positive
				NONSUSG010055.1	PPP1R3A	0.978784	0.000670378	positive
				NONSUSG013084.1	PPP1R3A	0.908122	0.0122746	positive
				XLOC_095966	PPP1R3A	0.99988	2.15596e-08	positive
				NONSUSG016657.1	PPP1R3A	0.999873	2.40422e-08	positive
				XLOC_032891	PPP1R3A	0.925211	0.00818094	positive
				NONSUSG014839.1	PPP1R3A	0.930339	0.00710999	positive
				NONSUSG000662.1	PPP1R3A	0.957083	0.00272327	positive
				XLOC_135803	PPP1R3A	0.971941	0.00116991	positive
				XLOC_134659	PPP1R3A	0.999807	5.58053e-08	positive
				XLOC_024112	PPP1R3A	0.902405	0.0138225	positive
				XLOC_044428	INMT	0.933855	0.00641805	positive
				XLOC_119777	INMT	0.971057	0.00124441	positive
				NONSUSG014733.1	INMT	0.968118	0.00150845	positive
				NONSUSG000575.1	CHN2	0.93548	0.00610996	positive
				NONSUSG012344.1	CHN2	0.946613	0.0041992	positive
				NONSUSG011710.1	CHN2	0.960111	0.00235495	positive
				XLOC_039856	CHN2	0.936307	0.005956	positive
				XLOC_125045	CHN2	0.949702	0.00373127	positive
				NONSUSG006429.1	CHN2	0.964002	0.00192047	positive
				XLOC_118625	CHN2	0.9796	0.000620021	positive
				XLOC_117271	CHN2	0.95046	0.00362056	positive
				NONSUSG003395.1	CHN2	0.913641	0.0108647	positive
				NONSUSG006879.1	CHN2	0.9469	0.00415462	positive
				NONSUSG004403.1	CHN2	0.921485	0.00900501	positive
				XLOC_015000	CHN2	0.91335	0.010937	positive
				XLOC_129340	CHN2	0.927935	0.00760297	positive
				XLOC_128783	CHN2	0.969156	0.00141237	positive
				XLOC_084124	CHN2	0.953492	0.00319416	positive
				NONSUSG013722.1	CHN2	0.947598	0.00404705	positive
				NONSUSG016948.1	CHN2	0.904643	0.013206	positive
				NONSUSG004052.1	CHN2	0.902301	0.0138514	positive
				NONSUSG013915.1	CHN2	0.988799	0.000187487	positive
				NONSUSG009931.1	CHN2	0.926393	0.00792751	positive
				NONSUSG011826.1	CHN2	0.952339	0.00335316	positive
				NONSUSG016651.1	CHN2	0.956818	0.00275682	positive
				NONSUSG001154.1	CHN2	0.977668	0.000742532	positive
				XLOC_087842	CHN2	0.95546	0.00293147	positive
				NONSUSG008522.1	CHN2	0.968206	0.00150024	positive
				NONSUSG006427.1	CHN2	0.947994	0.00398662	positive
				NONSUSG001332.1	CHN2	0.969223	0.00140629	positive
				XLOC_078187	ANKH	0.97079	0.00126742	positive
				XLOC_035939	ANKH	0.941438	0.00504385	positive
				NONSUSG002145.1	ANKH	0.947064	0.0041292	positive
				NONSUSG010055.1	ANKH	0.980976	0.000539422	positive
				XLOC_095966	ANKH	0.994981	3.77272e-05	positive
				NONSUSG016657.1	ANKH	0.99464	4.30162e-05	positive
				XLOC_032891	ANKH	0.919815	0.00938658	positive
				NONSUSG014839.1	ANKH	0.919125	0.00954667	positive
				NONSUSG000662.1	ANKH	0.936111	0.00599234	positive
				XLOC_135803	ANKH	0.953675	0.00316932	positive
				XLOC_134659	ANKH	0.995313	3.28948e-05	positive
				XLOC_024112	ANKH	0.918421	0.00971128	positive
				NONSUSG014719.1	GHR	0.944047	0.0046085	positive
				NONSUSG011050.1	HMGCS1	0.97773	0.000738375	positive
				XLOC_018176	HMGCS1	0.993967	5.44937e-05	positive
				XLOC_067179	HMGCS1	0.944496	0.00453559	positive
				XLOC_005439	HMGCS1	-0.902839	0.0137016	negative
				XLOC_097188	HMGCS1	0.942434	0.00487541	positive
				XLOC_033028	HMGCS1	0.947756	0.00402292	positive
				NONSUSG011996.1	HMGCS1	-0.934526	0.00629	negative
				XLOC_011202	HMGCS1	-0.940289	0.0052416	negative
				XLOC_085847	HMGCS1	0.927124	0.0077728	positive
				XLOC_025208	HMGCS1	0.901847	0.0139781	positive
				NONSUSG004920.1	HMGCS1	0.997968	6.18841e-06	positive
				XLOC_102753	HMGCS1	0.946885	0.00415694	positive
				XLOC_061979	HMGCS1	0.971717	0.00118855	positive
				NONSUSG016686.1	HMGCS1	0.943043	0.00477379	positive
				XLOC_102315	HMGCS1	0.997154	1.21371e-05	positive
				XLOC_064681	HMGCS1	0.945855	0.00431821	positive
				NONSUSG001595.1	HMGCS1	0.987637	0.000228316	positive
				XLOC_071487	HMGCS1	0.922237	0.00883558	positive
				NONSUSG017090.1	HMGCS1	0.902467	0.0138051	positive
				XLOC_018960	HMGCS1	0.908509	0.012173	positive
				XLOC_089710	MOCS2	-0.93305	0.00657347	negative
				XLOC_092834	MOCS2	-0.973352	0.00105571	negative
				NONSUSG011674.1	MOCS2	-0.905696	0.0129207	negative
				XLOC_092190	MOCS2	0.923817	0.00848465	positive
				NONSUSG007599.1	IL6ST	0.914009	0.0107738	positive
				XLOC_129292	IL6ST	0.962657	0.00206576	positive
				XLOC_062969	ERBIN	-0.980028	0.000594322	negative
				XLOC_135233	ERBIN	-0.906727	0.0126441	negative
				XLOC_129340	ERBIN	0.90475	0.0131769	positive
				NONSUSG016948.1	ERBIN	0.900395	0.0143875	positive
				XLOC_069617	ERBIN	-0.912317	0.0111953	negative
				XLOC_099839	ERBIN	0.91976	0.00939929	positive
				NONSUSG016666.1	BDP1	0.981021	0.000536905	positive
				NONSUSG007894.1	BDP1	-0.902069	0.0139162	negative
				NONSUSG008030.1	BDP1	-0.909698	0.0118635	negative
				NONSUSG001227.1	BDP1	-0.936079	0.00599829	negative
				NONSUSG014755.1	BDP1	-0.964385	0.00188001	negative
				XLOC_081389	BDP1	-0.990662	0.000130395	negative
				NONSUSG003278.1	BDP1	-0.907043	0.0125599	negative
				XLOC_077767	BDP1	-0.925357	0.00814952	negative
				XLOC_018960	BDP1	-0.971616	0.00119702	negative
				NONSUSG008775.1	PANK3	0.97912	0.000649394	positive
				XLOC_014418	PANK3	0.939377	0.00540137	positive
				XLOC_130822	PANK3	0.928844	0.00741469	positive
				NONSUSG018594.1	PANK3	0.926016	0.00800792	positive
				NONSUSG013334.1	PANK3	0.959998	0.00236822	positive
				XLOC_099023	PANK3	0.925428	0.00813416	positive
				XLOC_129213	PANK3	0.993314	6.69037e-05	positive
				XLOC_120581	PANK3	0.907464	0.0124482	positive
				NONSUSG000864.1	PANK3	0.911807	0.0113239	positive
				NONSUSG004868.1	PANK3	0.913698	0.0108507	positive
				XLOC_041627	PANK3	0.941783	0.00498516	positive
				NONSUSG010128.1	PANK3	0.948702	0.0038797	positive
				NONSUSG002990.1	PANK3	0.952629	0.00331286	positive
				NONSUSG011050.1	EBF1	0.981695	0.000499536	positive
				XLOC_018176	EBF1	0.995768	2.68309e-05	positive
				XLOC_067179	EBF1	0.943563	0.00468781	positive
				XLOC_097188	EBF1	0.942495	0.00486511	positive
				XLOC_033028	EBF1	0.943841	0.00464221	positive
				NONSUSG011996.1	EBF1	-0.936939	0.00583962	negative
				XLOC_011202	EBF1	-0.945446	0.00438296	negative
				XLOC_085847	EBF1	0.92872	0.00744025	positive
				NONSUSG013615.1	EBF1	-0.900519	0.0143525	negative
				NONSUSG004920.1	EBF1	0.996666	1.66501e-05	positive
				XLOC_102753	EBF1	0.950826	0.00356761	positive
				XLOC_061979	EBF1	0.972536	0.00112105	positive
				NONSUSG016686.1	EBF1	0.946755	0.00417709	positive
				XLOC_102315	EBF1	0.996834	1.50169e-05	positive
				XLOC_064681	EBF1	0.943031	0.00477576	positive
				NONSUSG001595.1	EBF1	0.989759	0.000156775	positive
				XLOC_071487	EBF1	0.924026	0.00843878	positive
				NONSUSG017090.1	EBF1	0.909716	0.0118588	positive
				XLOC_018960	EBF1	0.909032	0.0120363	positive
				NONSUSG015609.1	CLINT1	0.997937	6.38141e-06	positive
				NONSUSG011050.1	SLC6A18	0.951775	0.00343239	positive
				XLOC_018176	SLC6A18	0.981763	0.000495871	positive
				XLOC_067179	SLC6A18	0.933491	0.00648801	positive
				NONSUSG015926.1	SLC6A18	-0.903933	0.0134	negative
				XLOC_005439	SLC6A18	-0.919821	0.00938523	negative
				XLOC_097188	SLC6A18	0.971248	0.0012281	positive
				XLOC_033028	SLC6A18	0.950712	0.00358413	positive
				NONSUSG011996.1	SLC6A18	-0.9291	0.00736198	negative
				XLOC_011202	SLC6A18	-0.94663	0.00419645	negative
				XLOC_085847	SLC6A18	0.922052	0.0088771	positive
				NONSUSG004920.1	SLC6A18	0.988065	0.000212806	positive
				XLOC_102753	SLC6A18	0.910031	0.0117775	positive
				XLOC_061979	SLC6A18	0.947543	0.00405537	positive
				NONSUSG016686.1	SLC6A18	0.952228	0.00336872	positive
				XLOC_102315	SLC6A18	0.990266	0.000141673	positive
				XLOC_064681	SLC6A18	0.918591	0.00967142	positive
				NONSUSG001595.1	SLC6A18	0.967233	0.00159291	positive
				XLOC_043766	SLC6A18	-0.932175	0.00674429	negative
				XLOC_060837	RAB40B	-0.926766	0.00784835	negative
				NONSUSG007757.1	RAB40B	0.926354	0.00793589	positive
				XLOC_057928	RAB40B	0.961234	0.00222505	positive
				NONSUSG009316.1	RAB40B	0.992096	9.34655e-05	positive
				XLOC_052926	RAB40B	-0.943451	0.00470633	negative
				XLOC_129686	RAB40B	0.93555	0.00609682	positive
				NONSUSG016620.1	RAB40B	0.949961	0.0036932	positive
				NONSUSG016944.1	RAB40B	0.922618	0.00875023	positive
				XLOC_071434	RAB40B	-0.929747	0.00722985	negative
				XLOC_097589	RAB40B	0.911681	0.0113558	positive
				NONSUSG014319.1	RAB40B	0.904205	0.0133253	positive
				NONSUSG016018.1	RAB40B	0.907244	0.0125065	positive
				NONSUSG001092.1	RAB40B	0.916054	0.0102746	positive
				NONSUSG003451.1	RAB40B	0.907993	0.0123085	positive
				XLOC_070681	RAB40B	0.90352	0.0135137	positive
				XLOC_078187	METRNL	0.97105	0.00124499	positive
				XLOC_041314	METRNL	0.905581	0.0129515	positive
				XLOC_035939	METRNL	0.938898	0.00548611	positive
				NONSUSG002145.1	METRNL	0.950009	0.00368616	positive
				XLOC_122151	METRNL	0.914151	0.0107388	positive
				NONSUSG010055.1	METRNL	0.978873	0.00066483	positive
				NONSUSG013084.1	METRNL	0.907635	0.0124029	positive
				XLOC_095966	METRNL	0.99988	2.16688e-08	positive
				NONSUSG016657.1	METRNL	0.999889	1.84271e-08	positive
				XLOC_032891	METRNL	0.925422	0.00813544	positive
				NONSUSG014839.1	METRNL	0.930668	0.00704375	positive
				NONSUSG000662.1	METRNL	0.956738	0.00276687	positive
				XLOC_135803	METRNL	0.971995	0.00116547	positive
				XLOC_134659	METRNL	0.999806	5.62024e-08	positive
				XLOC_024112	METRNL	0.902326	0.0138445	positive
				XLOC_105648	FOXJ1	0.907348	0.012479	positive
				NONSUSG010022.1	FOXJ1	-0.946378	0.00423594	negative
				NONSUSG014236.1	FOXJ1	0.967369	0.0015798	positive
				XLOC_065432	FOXJ1	0.922615	0.00875087	positive
				XLOC_071434	FOXJ1	0.926019	0.00800732	positive
				XLOC_042314	FOXJ1	0.963548	0.00196891	positive
				XLOC_124780	FOXJ1	0.940674	0.00517489	positive
				NONSUSG001626.1	FOXJ1	0.934448	0.00630469	positive
				NONSUSG013419.1	FOXJ1	0.976592	0.000815483	positive
				XLOC_130813	FOXJ1	0.901749	0.0140057	positive
				XLOC_025451	FOXJ1	0.950934	0.00355222	positive
				XLOC_115253	FOXJ1	-0.906322	0.0127523	negative
				XLOC_064683	FOXJ1	0.913558	0.0108854	positive
				NONSUSG000769.1	FOXJ1	-0.905092	0.0130839	negative
				NONSUSG007269.1	FOXJ1	0.976363	0.000831489	positive
				XLOC_065108	FOXJ1	0.919056	0.0095628	positive
				NONSUSG008204.1	FOXJ1	-0.951649	0.00345017	negative
				XLOC_128411	FOXJ1	0.949862	0.00370771	positive
				XLOC_069753	FOXJ1	0.945879	0.00431431	positive
				XLOC_025895	FOXJ1	0.91218	0.0112299	positive
				XLOC_100850	SLC9A3R1	0.968335	0.00148816	positive
				XLOC_065433	SLC9A3R1	0.912173	0.0112317	positive
				NONSUSG007393.1	SLC9A3R1	0.942367	0.00488656	positive
[truncated: 3,153 more rows]
