# Supplementary material for: Comprehensive analysis of lncRNAs involved in skeletal muscle development in ZBED6-knockout Bama pigs
Source: BMC Genomics. 2021 Aug 4;22:593. doi: 10.1186/s12864-021-07881-y (PMC8340374; doi:10.1186/s12864-021-07881-y)
Supplement: Supplementary file 6 — Additional file 6. Supplementary Table S6. KEGG of targeted genes of tissue-specific lncRNAs across 7 tissues in WT pigs. [file 12864_2021_7881_MOESM6_ESM.xlsx]

## Sheet: KEGG
Table S6. KEGG of targeted genes of heart tissue-specific lncRNAs in WT pig
Term	Count	PValue	Genes
ssc05160:Hepatitis C	5	0.00866529	CDKN1A, TRAF3, CLDN8, IFN-ALPHA-15, TNF
ssc04060:Cytokine-cytokine receptor interaction	6	0.00892415	IFN-ALPHA-15, LTA, CCR9, CCR7, TNF, IL18R1
ssc05206:MicroRNAs in cancer	6	0.0148347	ZEB2, CDKN1A, SOCS1, IGF2BP1, MIR9-1, CRK
ssc04668:TNF signaling pathway	4	0.0317141	TRAF3, LTA, TNF, IL18R1
ssc04910:Insulin signaling pathway	4	0.0514043	SOCS1, PCK1, CRK, FBP1
ssc04622:RIG-I-like receptor signaling pathway	3	0.0704584	TRAF3, IFN-ALPHA-15, TNF
ssc04115:p53 signaling pathway	3	0.0778067	CCNB2, CDKN1A, RRM2B
Table S6. KEGG of targeted genes of liver tissue-specific lncRNAs in WT pig
Term	Count	PValue	Genes
ssc05144:Malaria	4	0.00271447	COMP, LOC100737768, CCL2, HBB
Table S6. KEGG of targeted genes of spleen tissue-specific lncRNAs in WT pig
Term	Count	PValue	Genes
ssc01100:Metabolic pathways	13	0.067522	PDXK, ACSS3, NDUFA5, PMM1, SPHK2, HSD3B1, CKMT2, THTPA, PLCB4, FUT2A, ALOX5, GCNT4, ATP6V1C1
Table S6. KEGG of targeted genes of lung tissue-specific lncRNAs in WT pig
Term	Count	PValue	Genes
ssc04672:Intestinal immune network for IgA production	3	0.0347767	PIGR, CD80, TNFRSF17
Table S6. KEGG of targeted genes of kidney tissue-specific lncRNAs in WT pig
Term	Count	PValue	Genes
ssc04610:Complement and coagulation cascades	6	0.00132121	FGB, CFI, FGG, PLG, C8B, C8A
ssc05150:Staphylococcus aureus infection	4	0.0153298	CFI, PTAFR, FGG, PLG
ssc04071:Sphingolipid signaling pathway	5	0.0388122	ABCC1, SPHK1, ADORA3, PTEN, CTSD
ssc05340:Primary immunodeficiency	3	0.0664081	CD40LG, PTPRC, RFXAP
ssc01212:Fatty acid metabolism	3	0.0931828	ACAA2, ACSL5, HSD17B12
Table S6. KEGG of targeted genes of longissimus dorsi(LD) tissue-specific lncRNAs in WT pig
Term	Count	PValue	Genes
ssc04610:Complement and coagulation cascades	14	0.000104121	C1QB, FGB, C1QA, CPB2, SERPINA1, SERPINC1, CFI, FGG, F2, C3, C8G, MASP1, A2M, C1QC
ssc04152:AMPK signaling pathway	17	0.000506644	CRTC2, STRADB, PPP2R5D, PPP2R3A, ELAVL1, FOXO1, PRKAG3, RAB10, PFKL, HNF4A, FASN, CD36, PCK1, FBP1, PPARGC1A, MAP3K7, PCK2
ssc01130:Biosynthesis of antibiotics	23	0.000584445	GPI, HMGCS1, ACY1, TAT, SDSL, ASS1, ACAT1, PFKL, SUCLA2, FNTA, FNTB, IDH3B, SUCLG2, PHGDH, ACADM, PCK1, AGXT, ACSS1, TKT, FBP1, DLD, AASS, PCK2
ssc01200:Carbon metabolism	15	0.00119111	GPI, GPT, SDSL, ACAT1, PFKL, SUCLA2, IDH3B, SUCLG2, PHGDH, ACADM, AGXT, ACSS1, TKT, FBP1, DLD
ssc04922:Glucagon signaling pathway	14	0.0016602	CRTC2, PRMT1, PPP4R3B, FOXO1, PRKAG3, PLCB3, PHKG1, GNAQ, SIK1, PCK1, PRKACA, PLCB1, PPARGC1A, PCK2
ssc04910:Insulin signaling pathway	17	0.00174521	INPPL1, PPP1R3A, PRKCZ, FOXO1, PRKAG3, MAPK9, PHKG1, FASN, FLOT1, KRAS, PCK1, PRKACA, FBP1, PPARGC1A, SOCS4, RHOQ, PCK2
ssc01230:Biosynthesis of amino acids	10	0.00506514	PFKL, ACY1, TAT, IDH3B, MTR, GPT, PHGDH, SDSL, TKT, ASS1
ssc01100:Metabolic pathways	81	0.00984936	GPI, MOCS2, PANK3, ACY1, CHPF, PIGN, TAT, QPRT, GPT, MTR, FTCD, KHK, ANPEP, FPGT, B3GALT1, IDH3B, PHGDH, ACADM, ATP6V1E2, ENOPH1, AASS, CBR2, PDHX, ATP6V1G2, HMGCS1, UPB1, GANC, APRT, CYP27A1, PIGC, PIGB, PLCB3, RRM2B, GAPDHS, SUCLG2, CMPK2, AGXT, PLCB1, TKT, HPD, MOCS1, DLD, FBP1, CES1, AGPAT5, ASAH1, HAAO, RPN1, MRI1, ALOX12, SDSL, ACAT1, MTM1, ATP5B, POLD4, POLR2A, ATP5D, RDH16, PLCG1, ACSS1, …
ssc05150:Staphylococcus aureus infection	8	0.010927	C1QB, C3, C1QA, CFI, ITGB2, FGG, MASP1, C1QC
ssc00620:Pyruvate metabolism	7	0.0133409	GLO1, HAGHL, ACSS1, PCK1, DLD, ACAT1, PCK2
ssc05133:Pertussis	10	0.0160935	C1QB, C3, C1QA, MAPK9, IRF3, ITGB2, CD14, FOS, TNF, C1QC
ssc05140:Leishmaniasis	9	0.0175964	C3, IFNGR2, ITGB2, NCF4, TAB2, FOS, TNF, MAP3K7, NFKBIB
ssc05168:Herpes simplex infection	18	0.0188293	TBP, IFNGR2, FOS, CFP, TNF, C3, MAPK9, PER1, POLR2A, IRF3, OAS2, EEF1D, TLR9, LTA, TAB2, MAP3K7, TLR3, NFKBIB
ssc04978:Mineral absorption	7	0.0192402	TF, MT1A, MT-2B, FXYD2, TRPM7, STEAP2, HMOX2
ssc00020:Citrate cycle (TCA cycle)	6	0.0208487	SUCLA2, IDH3B, SUCLG2, PCK1, DLD, PCK2
ssc00010:Glycolysis / Gluconeogenesis	8	0.0274254	GPI, PFKL, GAPDHS, ACSS1, PCK1, FBP1, DLD, PCK2
ssc05142:Chagas disease (American trypanosomiasis)	12	0.0289747	C1QB, C3, C1QA, MAPK9, PLCB3, IFNGR2, GNAQ, TLR9, FOS, PLCB1, TNF, C1QC
ssc05143:African trypanosomiasis	6	0.0341743	PLCB3, GNAQ, TLR9, HBB, PLCB1, TNF
ssc05202:Transcriptional misregulation in cancer	15	0.0346856	CDKN1A, MEF2C, CCNT2, MAX, LOC102161782, H3F3A, SIX1, FOXO1, MLF1, ELK4, TSPAN7, BMP2K, CD14, MET, RXRG
ssc05322:Systemic lupus erythematosus	11	0.0357423	C1QB, C3, C1QA, C8G, LOC100624086, LOC100738744, LOC102161782, H3F3A, LOC102162202, TNF, C1QC
ssc04920:Adipocytokine signaling pathway	9	0.0365112	MAPK9, CD36, PCK1, PPARGC1A, TNF, RXRG, PRKAG3, NFKBIB, PCK2
ssc04931:Insulin resistance	12	0.0387168	MLXIP, MAPK9, CRTC2, PPP1R3A, CD36, PCK1, PPARGC1A, TNF, PRKCZ, FOXO1, PRKAG3, PCK2
ssc04919:Thyroid hormone signaling pathway	12	0.0409099	KAT2B, PLCB3, FXYD2, DIO3, KRAS, PLCG1, PRKACA, PLCB1, HIF1A, RXRG, FOXO1, PLCD1
ssc00640:Propanoate metabolism	5	0.0430421	SUCLA2, SUCLG2, ACADM, ACSS1, ACAT1
ssc04620:Toll-like receptor signaling pathway	11	0.0452528	MAPK9, IRF3, CCL4, TLR9, TAB2, CD14, FOS, TNF, MAP3K7, TLR3, MAP2K6
ssc04621:NOD-like receptor signaling pathway	7	0.0468671	MAPK9, PSTPIP1, ERBIN, TAB2, TNF, MAP3K7, NFKBIB
ssc00270:Cysteine and methionine metabolism	6	0.0469879	BHMT, TAT, MRI1, MTR, SDSL, ENOPH1
Table S6. KEGG of targeted genes of 480 common expressed lncRNAs across 7 tissues in WT pig
Term	Count	PValue	Genes
ssc01130:Biosynthesis of antibiotics	28	5.88027e-06	ACY1, FAXDC2, AK4, PLA2G7, HSD17B10, ACAT1, NSDHL, PHGDH, ACADM, PCK1, ACSS1, AASS, PCK2, BCKDHA, ADSL, HMGCS1, ARG1, IDH1, GFPT2, TALDO1, ASS1, PFKL, SUCLA2, PSAT1, SUCLG2, TKT, DLD, FBP1
ssc03320:PPAR signaling pathway	15	1.38588e-05	ADIPOQ, ACSL5, APOC3, AQP7, ACSL4, CPT2, FABP6, OLR1, PPARG, ACADM, ANGPTL4, PCK1, RXRG, SLC27A4, PCK2
ssc01100:Metabolic pathways	96	2.95523e-05	MOCS2, ALAS2, NDUFA13, ACY1, NDUFA11, CHPF, PIGN, FOLH1B, QPRT, AKR1B1, PIK3C2A, CNDP1, FTCD, NSDHL, LOC100513844, NMRK2, FPGT, B3GALT1, AOX1, PHGDH, ACADM, AASS, BCKDHA, ADSL, HMGCS1, ARG1, ACSL5, TALDO1, ACSL4, ALG12, ALG11, UPB1, GANC, ALDH3A1, DPM3, RRM2B, CYP2C42, NDUFS3, SMS, SUCLG2, CMPK2, PLCB1, TKT, HPD, PLPP2, DCTPP1, ASPA, DLD, FBP1, ACOT4, CES1, TSTA3, DDC, NDUFB6, INPP1, FAXDC2, PRIM…
ssc01200:Carbon metabolism	15	0.00156672	IDH1, TALDO1, ACAT1, PFKL, SUCLA2, PC, PSAT1, ESD, SUCLG2, PHGDH, ACADM, ACSS1, TKT, FBP1, DLD
ssc00020:Citrate cycle (TCA cycle)	7	0.00538535	SUCLA2, PC, IDH1, SUCLG2, PCK1, DLD, PCK2
ssc04920:Adipocytokine signaling pathway	11	0.00550896	MAPK9, ADIPOQ, SLC2A1, ACSL5, ACSL4, PCK1, PRKAB1, PPARGC1A, ACACB, RXRG, PCK2
ssc01230:Biosynthesis of amino acids	10	0.00609986	PFKL, PC, ACY1, PSAT1, ARG1, IDH1, TALDO1, PHGDH, TKT, ASS1
ssc04931:Insulin resistance	14	0.00890575	GFPT2, SLC2A1, PPP1R3A, PRKAB1, ACACB, FOXO1, PIK3CG, MAPK9, PPP1R3C, PCK1, PPARGC1A, CREB5, SLC27A4, PCK2
ssc04310:Wnt signaling pathway	15	0.00985944	PRKCG, MMP7, CAMK2A, CTNNBIP1, WNT9B, DKK2, MAPK9, WNT11, SFRP2, CCND2, WIF1, DAAM2, CSNK2B, RAC2, PLCB1
ssc04510:Focal adhesion	20	0.0105826	PRKCG, ACTN2, ITGB3, COL11A1, COL11A2, TNC, XIAP, THBS2, PIK3CG, ACTB, VAV2, THBS3, MAPK9, VTN, CCND2, PARVG, PDGFD, RAC2, SPP1, ITGB8
ssc00640:Propanoate metabolism	6	0.0108969	SUCLA2, SUCLG2, ACADM, ACSS1, ACACB, ACAT1
ssc00260:Glycine, serine and threonine metabolism	7	0.0116534	ALAS2, BHMT, PSAT1, SARDH, PHGDH, DLD, GCAT
ssc04152:AMPK signaling pathway	14	0.0126437	ADIPOQ, PPP2R3A, PRKAB1, FOXO1, PIK3CG, RAB10, PFKL, EEF2K, PPARG, PCK1, FBP1, PPARGC1A, CREB5, PCK2
ssc00760:Nicotinate and nicotinamide metabolism	6	0.0151188	NT5C, NMRK2, QPRT, AOX1, NMNAT2, NUDT12
ssc00620:Pyruvate metabolism	7	0.0152073	PC, ACSS1, PCK1, ACACB, DLD, ACAT1, PCK2
ssc04610:Complement and coagulation cascades	10	0.0175432	C3, FGB, THBD, C1QA, CPB2, C8G, SERPINA1, FGG, MASP1, A2M
ssc04910:Insulin signaling pathway	14	0.029594	PPP1R3A, PRKAB1, ACACB, FOXO1, PIK3CG, MAPK9, PPP1R3C, PRKAR2A, MKNK1, PCK1, FBP1, PPARGC1A, SH2B2, PCK2
ssc04922:Glucagon signaling pathway	11	0.0373413	GNAQ, CAMK2A, SLC2A1, PCK1, PLCB1, PRKAB1, PPARGC1A, ACACB, FOXO1, PCK2, CREB5
ssc00250:Alanine, aspartate and glutamate metabolism	6	0.0470754	ADSL, GFPT2, FOLH1B, ASPA, DDO, ASS1
ssc00280:Valine, leucine and isoleucine degradation	7	0.0483281	BCKDHA, HMGCS1, AOX1, ACADM, HSD17B10, DLD, ACAT1
