# Supplementary material for: Comprehensive analysis of lncRNAs involved in skeletal muscle development in ZBED6-knockout Bama pigs
Source: BMC Genomics. 2021 Aug 4;22:593. doi: 10.1186/s12864-021-07881-y (PMC8340374; doi:10.1186/s12864-021-07881-y)
Supplement: Supplementary file 7 — Additional file 7. Supplementary Table S7. List of lncRNA modules. [file 12864_2021_7881_MOESM7_ESM.xlsx]

## Sheet: Sheet1
Table S7. List of lncRNA modules
probes	moduleColor
XLOC_008051	black
XLOC_008130	black
XLOC_008128	black
XLOC_008143	black
NONSUSG000134.1	black
XLOC_000939	black
XLOC_001934	black
NONSUSG000278.1	black
XLOC_011196	black
NONSUSG018340.1	black
NONSUSG000426.1	black
XLOC_011596	black
XLOC_004542	black
XLOC_005704	black
NONSUSG001498.1	black
NONSUSG000683.1	black
XLOC_014031	black
NONSUSG000755.1	black
NONSUSG001755.1	black
NONSUSG001815.1	black
NONSUSG002245.1	black
NONSUSG018385.1	black
NONSUSG018388.1	black
XLOC_019163	black
NONSUSG002823.1	black
NONSUSG002569.1	black
XLOC_022858	black
XLOC_020915	black
NONSUSG003222.1	black
XLOC_023018	black
NONSUSG018269.1	black
NONSUSG003240.1	black
NONSUSG003246.1	black
XLOC_025374	black
NONSUSG003019.1	black
NONSUSG003364.1	black
NONSUSG003416.1	black
XLOC_026803	black
NONSUSG003157.1	black
NONSUSG003208.1	black
NONSUSG003538.1	black
XLOC_033854	black
NONSUSG003728.1	black
NONSUSG004359.1	black
XLOC_035939	black
NONSUSG004565.1	black
XLOC_031408	black
NONSUSG004668.1	black
NONSUSG004082.1	black
NONSUSG004716.1	black
NONSUSG004140.1	black
NONSUSG004725.1	black
XLOC_037953	black
XLOC_038430	black
NONSUSG004833.1	black
NONSUSG004855.1	black
XLOC_039449	black
NONSUSG004959.1	black
NONSUSG004971.1	black
NONSUSG005557.1	black
XLOC_044930	black
XLOC_045008	black
NONSUSG005218.1	black
NONSUSG005875.1	black
NONSUSG005931.1	black
XLOC_051499	black
XLOC_053342	black
NONSUSG006702.1	black
XLOC_055621	black
XLOC_061312	black
NONSUSG007750.1	black
NONSUSG008043.1	black
XLOC_064514	black
NONSUSG007911.1	black
XLOC_069406	black
XLOC_064805	black
NONSUSG008749.1	black
XLOC_069610	black
XLOC_070262	black
XLOC_066091	black
NONSUSG008433.1	black
XLOC_067413	black
XLOC_068196	black
NONSUSG008587.1	black
XLOC_072757	black
NONSUSG009190.1	black
NONSUSG009310.1	black
NONSUSG009928.1	black
XLOC_077860	black
XLOC_073597	black
NONSUSG009376.1	black
NONSUSG010020.1	black
NONSUSG009548.1	black
NONSUSG009540.1	black
XLOC_074944	black
NONSUSG009731.1	black
XLOC_080652	black
NONSUSG010365.1	black
NONSUSG009810.1	black
NONSUSG009813.2	black
NONSUSG009830.1	black
XLOC_077322	black
NONSUSG011046.1	black
XLOC_085950	black
NONSUSG010515.1	black
NONSUSG010650.1	black
NONSUSG011277.1	black
NONSUSG011324.1	black
NONSUSG011358.1	black
NONSUSG010813.1	black
NONSUSG011467.1	black
NONSUSG011468.1	black
XLOC_089464	black
XLOC_092645	black
NONSUSG012152.1	black
NONSUSG011913.1	black
NONSUSG011942.1	black
XLOC_092190	black
XLOC_095408	black
NONSUSG013175.1	black
XLOC_095965	black
XLOC_095966	black
NONSUSG012576.1	black
NONSUSG013285.1	black
XLOC_096816	black
NONSUSG013344.1	black
NONSUSG012697.1	black
XLOC_102537	black
XLOC_097589	black
NONSUSG013417.1	black
XLOC_097751	black
NONSUSG013443.1	black
XLOC_103149	black
NONSUSG012790.1	black
NONSUSG013709.1	black
NONSUSG013093.1	black
XLOC_105495	black
NONSUSG014348.1	black
NONSUSG013915.1	black
NONSUSG013920.1	black
NONSUSG014493.1	black
NONSUSG014055.1	black
XLOC_112062	black
XLOC_112478	black
NONSUSG014126.1	black
XLOC_108886	black
NONSUSG014701.1	black
NONSUSG014868.1	black
XLOC_118305	black
XLOC_115509	black
NONSUSG015422.1	black
NONSUSG015050.1	black
XLOC_120100	black
XLOC_116947	black
NONSUSG015609.1	black
NONSUSG016266.1	black
NONSUSG015745.1	black
XLOC_125225	black
NONSUSG016373.1	black
NONSUSG016379.1	black
NONSUSG016408.1	black
NONSUSG016037.1	black
XLOC_124179	black
NONSUSG014231.1	black
XLOC_129272	black
NONSUSG014225.1	black
XLOC_130100	black
XLOC_130531	black
NONSUSG016788.1	black
NONSUSG017090.1	black
XLOC_134659	black
NONSUSG017119.1	black
XLOC_134837	black
NONSUSG017172.1	black
NONSUSG016951.1	black
XLOC_008071	blue
NONSUSG000960.1	blue
NONSUSG001086.1	blue
NONSUSG000302.1	blue
XLOC_010441	blue
XLOC_010930	blue
XLOC_011202	blue
NONSUSG001288.1	blue
XLOC_004915	blue
NONSUSG001391.1	blue
XLOC_005808	blue
NONSUSG001468.1	blue
NONSUSG018359.1	blue
NONSUSG000703.1	blue
NONSUSG001579.1	blue
NONSUSG000741.1	blue
NONSUSG001626.1	blue
NONSUSG000764.1	blue
NONSUSG000769.1	blue
NONSUSG002089.1	blue
NONSUSG002097.1	blue
NONSUSG002133.1	blue
XLOC_017876	blue
NONSUSG001842.1	blue
NONSUSG001876.1	blue
NONSUSG001882.1	blue
NONSUSG002296.1	blue
NONSUSG002292.1	blue
NONSUSG002356.1	blue
NONSUSG002663.1	blue
XLOC_018960	blue
NONSUSG003230.1	blue
NONSUSG003228.1	blue
NONSUSG003248.1	blue
XLOC_023102	blue
NONSUSG002933.1	blue
XLOC_025461	blue
NONSUSG003274.1	blue
XLOC_025474	blue
XLOC_023269	blue
NONSUSG003010.1	blue
NONSUSG003047.1	blue
NONSUSG003399.1	blue
XLOC_026536	blue
XLOC_026685	blue
NONSUSG003141.1	blue
NONSUSG003494.1	blue
XLOC_027000	blue
NONSUSG003497.1	blue
XLOC_025186	blue
XLOC_028321	blue
NONSUSG004335.1	blue
NONSUSG004409.1	blue
NONSUSG004421.1	blue
NONSUSG003846.1	blue
NONSUSG003899.1	blue
NONSUSG004651.1	blue
XLOC_037622	blue
XLOC_037961	blue
XLOC_033083	blue
XLOC_042140	blue
NONSUSG005310.1	blue
NONSUSG004868.1	blue
NONSUSG004876.1	blue
NONSUSG005069.1	blue
NONSUSG005613.1	blue
NONSUSG005107.1	blue
XLOC_041078	blue
NONSUSG005643.1	blue
XLOC_044956	blue
NONSUSG005213.2	blue
XLOC_045616	blue
XLOC_042120	blue
XLOC_042121	blue
XLOC_045646	blue
NONSUSG005831.1	blue
NONSUSG006415.1	blue
NONSUSG018515.1	blue
NONSUSG006058.1	blue
NONSUSG006084.1	blue
NONSUSG006538.1	blue
NONSUSG006545.1	blue
NONSUSG006556.1	blue
XLOC_053217	blue
XLOC_053269	blue
XLOC_053324	blue
XLOC_053321	blue
NONSUSG006160.1	blue
XLOC_053392	blue
NONSUSG006921.1	blue
NONSUSG006978.1	blue
XLOC_057011	blue
NONSUSG007103.1	blue
XLOC_057899	blue
XLOC_057941	blue
XLOC_057940	blue
XLOC_058756	blue
XLOC_058800	blue
XLOC_060523	blue
XLOC_058963	blue
XLOC_060668	blue
NONSUSG007261.1	blue
XLOC_060815	blue
NONSUSG007300.1	blue
NONSUSG007576.1	blue
XLOC_059441	blue
NONSUSG007621.1	blue
NONSUSG007363.1	blue
NONSUSG007393.1	blue
NONSUSG018548.1	blue
XLOC_059855	blue
NONSUSG007716.1	blue
NONSUSG007752.1	blue
NONSUSG007757.1	blue
NONSUSG007780.1	blue
XLOC_063770	blue
NONSUSG008106.1	blue
NONSUSG008123.1	blue
NONSUSG008124.1	blue
NONSUSG007867.1	blue
NONSUSG008127.1	blue
NONSUSG007874.1	blue
XLOC_063091	blue
XLOC_064683	blue
XLOC_064681	blue
NONSUSG009293.1	blue
NONSUSG008184.1	blue
NONSUSG008182.1	blue
NONSUSG008193.1	blue
XLOC_064844	blue
NONSUSG008777.1	blue
NONSUSG008223.1	blue
NONSUSG008789.1	blue
XLOC_069620	blue
XLOC_069647	blue
XLOC_069669	blue
XLOC_069687	blue
NONSUSG008307.1	blue
XLOC_065897	blue
XLOC_066550	blue
XLOC_070942	blue
XLOC_066644	blue
NONSUSG018577.1	blue
NONSUSG009005.1	blue
XLOC_067105	blue
NONSUSG008486.1	blue
NONSUSG008493.1	blue
NONSUSG008563.2	blue
XLOC_072438	blue
NONSUSG009178.1	blue
NONSUSG008639.1	blue
XLOC_072991	blue
NONSUSG009265.1	blue
XLOC_073350	blue
XLOC_077714	blue
NONSUSG009931.1	blue
XLOC_077729	blue
NONSUSG009316.1	blue
NONSUSG009317.1	blue
NONSUSG009325.1	blue
NONSUSG009947.1	blue
NONSUSG009954.1	blue
XLOC_077882	blue
XLOC_077954	blue
XLOC_073632	blue
XLOC_078187	blue
NONSUSG010055.1	blue
XLOC_074192	blue
NONSUSG010072.1	blue
NONSUSG010084.1	blue
NONSUSG010115.1	blue
NONSUSG009524.1	blue
NONSUSG010151.1	blue
XLOC_074721	blue
XLOC_079015	blue
XLOC_079019	blue
NONSUSG010169.1	blue
NONSUSG010167.1	blue
NONSUSG018631.1	blue
NONSUSG010207.1	blue
XLOC_079833	blue
XLOC_079954	blue
NONSUSG009750.1	blue
NONSUSG010436.1	blue
XLOC_085847	blue
XLOC_081679	blue
NONSUSG010514.1	blue
NONSUSG011287.1	blue
NONSUSG010750.1	blue
XLOC_084066	blue
NONSUSG010797.1	blue
NONSUSG011353.1	blue
NONSUSG018646.1	blue
XLOC_088316	blue
NONSUSG011446.1	blue
NONSUSG011542.1	blue
NONSUSG011554.1	blue
NONSUSG011008.1	blue
NONSUSG011609.1	blue
NONSUSG011661.1	blue
XLOC_092973	blue
NONSUSG011695.1	blue
NONSUSG012158.1	blue
XLOC_093431	blue
XLOC_093876	blue
XLOC_091577	blue
XLOC_091666	blue
NONSUSG011990.1	blue
XLOC_095380	blue
XLOC_095515	blue
XLOC_095519	blue
NONSUSG012469.1	blue
XLOC_101010	blue
NONSUSG012482.1	blue
NONSUSG013157.1	blue
XLOC_095810	blue
XLOC_096606	blue
NONSUSG012609.1	blue
XLOC_102252	blue
XLOC_102294	blue
NONSUSG013335.1	blue
NONSUSG012705.1	blue
XLOC_102762	blue
NONSUSG012749.1	blue
XLOC_102926	blue
XLOC_097841	blue
NONSUSG012842.1	blue
XLOC_098627	blue
XLOC_099023	blue
NONSUSG012904.1	blue
NONSUSG013559.1	blue
XLOC_099452	blue
XLOC_099553	blue
XLOC_100341	blue
NONSUSG013655.1	blue
NONSUSG013028.1	blue
XLOC_100645	blue
NONSUSG013722.1	blue
NONSUSG013084.1	blue
XLOC_105457	blue
XLOC_100817	blue
NONSUSG014267.1	blue
NONSUSG014290.1	blue
XLOC_105830	blue
XLOC_105829	blue
NONSUSG014319.1	blue
NONSUSG013855.1	blue
XLOC_106319	blue
NONSUSG013900.1	blue
NONSUSG013931.1	blue
XLOC_106747	blue
NONSUSG013932.1	blue
NONSUSG014503.1	blue
NONSUSG014507.1	blue
XLOC_107393	blue
XLOC_111466	blue
NONSUSG014556.1	blue
NONSUSG014072.1	blue
NONSUSG014107.1	blue
NONSUSG014129.1	blue
NONSUSG014719.1	blue
NONSUSG014756.1	blue
XLOC_117253	blue
NONSUSG015196.1	blue
XLOC_113373	blue
NONSUSG015197.1	blue
NONSUSG015237.1	blue
XLOC_117903	blue
XLOC_118495	blue
XLOC_115351	blue
NONSUSG015540.1	blue
NONSUSG015613.1	blue
NONSUSG016271.1	blue
XLOC_124851	blue
NONSUSG016286.1	blue
NONSUSG015752.1	blue
NONSUSG016314.1	blue
NONSUSG015813.1	blue
XLOC_121618	blue
NONSUSG015858.1	blue
XLOC_126324	blue
NONSUSG016499.1	blue
NONSUSG016544.1	blue
NONSUSG016003.1	blue
XLOC_123671	blue
NONSUSG001687.1	blue
XLOC_128456	blue
XLOC_128459	blue
XLOC_128358	blue
XLOC_129278	blue
XLOC_129292	blue
XLOC_129148	blue
XLOC_129340	blue
NONSUSG014236.1	blue
XLOC_133804	blue
NONSUSG016805.1	blue
NONSUSG016884.1	blue
NONSUSG016918.1	blue
NONSUSG017156.1	blue
NONSUSG016961.1	blue
XLOC_135898	blue
NONSUSG000038.1	brown
NONSUSG001050.1	brown
NONSUSG001154.1	brown
XLOC_006608	brown
NONSUSG000707.1	brown
NONSUSG001622.1	brown
XLOC_017027	brown
NONSUSG001742.2	brown
XLOC_015103	brown
XLOC_015324	brown
NONSUSG002197.1	brown
XLOC_019331	brown
XLOC_020467	brown
NONSUSG002913.1	brown
NONSUSG002932.1	brown
XLOC_025451	brown
XLOC_025457	brown
NONSUSG003291.1	brown
NONSUSG003315.1	brown
XLOC_025966	brown
XLOC_025967	brown
NONSUSG003218.1	brown
XLOC_026101	brown
NONSUSG003106.1	brown
NONSUSG003126.1	brown
XLOC_024864	brown
NONSUSG003165.1	brown
XLOC_024983	brown
NONSUSG003510.1	brown
NONSUSG003511.1	brown
NONSUSG003201.1	brown
NONSUSG003210.1	brown
XLOC_025171	brown
XLOC_025190	brown
NONSUSG004296.1	brown
NONSUSG003715.1	brown
NONSUSG004355.1	brown
NONSUSG018436.1	brown
NONSUSG004381.1	brown
XLOC_029140	brown
NONSUSG004516.1	brown
NONSUSG004540.1	brown
NONSUSG003982.1	brown
NONSUSG004017.1	brown
NONSUSG004024.1	brown
XLOC_037007	brown
NONSUSG004671.1	brown
XLOC_032656	brown
NONSUSG004107.1	brown
XLOC_033028	brown
NONSUSG005416.1	brown
NONSUSG005422.1	brown
XLOC_044398	brown
NONSUSG005224.1	brown
NONSUSG005904.1	brown
NONSUSG005937.1	brown
NONSUSG005986.1	brown
XLOC_049317	brown
XLOC_053383	brown
NONSUSG006937.1	brown
NONSUSG006719.1	brown
NONSUSG006836.1	brown
XLOC_057785	brown
NONSUSG007127.1	brown
XLOC_057928	brown
NONSUSG007502.1	brown
NONSUSG007394.1	brown
NONSUSG007833.1	brown
NONSUSG008181.1	brown
XLOC_064752	brown
XLOC_069386	brown
NONSUSG008775.1	brown
XLOC_069958	brown
XLOC_065432	brown
XLOC_065433	brown
NONSUSG008880.1	brown
XLOC_071330	brown
NONSUSG009021.1	brown
XLOC_067183	brown
XLOC_072183	brown
XLOC_068566	brown
XLOC_068856	brown
XLOC_073008	brown
XLOC_073159	brown
XLOC_073297	brown
NONSUSG009938.1	brown
NONSUSG009948.1	brown
NONSUSG009949.1	brown
NONSUSG009390.1	brown
XLOC_073946	brown
XLOC_078487	brown
XLOC_078856	brown
XLOC_074747	brown
NONSUSG009539.1	brown
NONSUSG009744.1	brown
NONSUSG009767.1	brown
NONSUSG009785.1	brown
NONSUSG010370.1	brown
XLOC_081704	brown
XLOC_085893	brown
NONSUSG010504.1	brown
XLOC_087747	brown
NONSUSG010889.1	brown
XLOC_092660	brown
XLOC_089485	brown
XLOC_089510	brown
NONSUSG012121.1	brown
NONSUSG011710.1	brown
XLOC_093437	brown
NONSUSG012204.1	brown
NONSUSG011807.1	brown
XLOC_091275	brown
XLOC_092186	brown
NONSUSG013124.1	brown
XLOC_095510	brown
XLOC_101423	brown
NONSUSG013240.1	brown
NONSUSG012573.1	brown
NONSUSG013292.1	brown
NONSUSG013338.1	brown
XLOC_097188	brown
XLOC_102410	brown
NONSUSG013419.1	brown
XLOC_102947	brown
NONSUSG012819.1	brown
NONSUSG013556.1	brown
XLOC_104044	brown
NONSUSG013577.1	brown
XLOC_099839	brown
NONSUSG013002.1	brown
NONSUSG013059.1	brown
XLOC_109689	brown
XLOC_110631	brown
XLOC_106803	brown
NONSUSG014554.1	brown
XLOC_109475	brown
NONSUSG014755.1	brown
XLOC_113347	brown
NONSUSG015193.1	brown
NONSUSG015231.1	brown
XLOC_116123	brown
NONSUSG015081.1	brown
NONSUSG016387.1	brown
XLOC_122602	brown
NONSUSG015943.1	brown
NONSUSG016031.1	brown
NONSUSG016104.1	brown
XLOC_128824	brown
NONSUSG014227.1	brown
NONSUSG014730.1	brown
NONSUSG014733.1	brown
XLOC_129203	brown
NONSUSG018828.1	brown
XLOC_135407	brown
NONSUSG017170.1	brown
NONSUSG016963.1	brown
NONSUSG000864.1	grey
NONSUSG001047.1	grey
NONSUSG001381.1	grey
NONSUSG000637.1	grey
NONSUSG000699.1	grey
NONSUSG002588.1	grey
NONSUSG002920.1	grey
NONSUSG003451.1	grey
NONSUSG007265.1	grey
XLOC_059863	grey
NONSUSG008942.1	grey
NONSUSG008686.1	grey
XLOC_073261	grey
XLOC_078904	grey
NONSUSG010288.1	grey
NONSUSG009710.1	grey
XLOC_087842	grey
NONSUSG011613.1	grey
NONSUSG012326.1	grey
XLOC_100850	grey
NONSUSG012446.1	grey
XLOC_095536	grey
NONSUSG012620.2	grey
NONSUSG013334.1	grey
NONSUSG014291.1	grey
NONSUSG015129.1	grey
NONSUSG015130.1	grey
NONSUSG016657.1	grey
NONSUSG014724.1	grey
XLOC_000191	magenta
NONSUSG000940.1	magenta
XLOC_008798	magenta
XLOC_003509	magenta
NONSUSG001227.1	magenta
NONSUSG001240.1	magenta
NONSUSG001332.1	magenta
XLOC_005370	magenta
NONSUSG001399.1	magenta
NONSUSG000575.1	magenta
NONSUSG000602.1	magenta
NONSUSG001598.1	magenta
NONSUSG001600.1	magenta
NONSUSG001657.1	magenta
XLOC_017039	magenta
NONSUSG002041.1	magenta
NONSUSG001746.1	magenta
NONSUSG002145.1	magenta
XLOC_018176	magenta
NONSUSG002231.1	magenta
NONSUSG002760.1	magenta
NONSUSG002554.1	magenta
XLOC_020657	magenta
NONSUSG002838.1	magenta
XLOC_025288	magenta
NONSUSG002960.1	magenta
NONSUSG002978.1	magenta
NONSUSG002990.1	magenta
XLOC_025895	magenta
NONSUSG003395.1	magenta
XLOC_026851	magenta
NONSUSG010441.1	magenta
NONSUSG004273.1	magenta
NONSUSG004272.1	magenta
NONSUSG004403.1	magenta
NONSUSG003798.1	magenta
XLOC_029627	magenta
NONSUSG003856.1	magenta
NONSUSG004479.1	magenta
NONSUSG018445.1	magenta
NONSUSG004499.1	magenta
NONSUSG004117.1	magenta
NONSUSG005454.1	magenta
XLOC_043766	magenta
XLOC_039856	magenta
NONSUSG005501.1	magenta
NONSUSG005545.1	magenta
XLOC_044428	magenta
NONSUSG005086.1	magenta
XLOC_047453	magenta
NONSUSG006359.1	magenta
NONSUSG006390.1	magenta
NONSUSG006427.1	magenta
NONSUSG006429.1	magenta
NONSUSG006430.1	magenta
NONSUSG006504.1	magenta
XLOC_049072	magenta
XLOC_052907	magenta
XLOC_052926	magenta
XLOC_053185	magenta
NONSUSG006879.1	magenta
NONSUSG007239.1	magenta
NONSUSG007599.1	magenta
XLOC_059826	magenta
NONSUSG007950.1	magenta
XLOC_061681	magenta
XLOC_061979	magenta
NONSUSG007770.1	magenta
NONSUSG008028.1	magenta
NONSUSG008139.1	magenta
NONSUSG007896.1	magenta
XLOC_069402	magenta
XLOC_069403	magenta
NONSUSG008790.1	magenta
XLOC_064994	magenta
NONSUSG008368.1	magenta
NONSUSG008923.1	magenta
NONSUSG008944.1	magenta
NONSUSG008388.2	magenta
NONSUSG008409.1	magenta
NONSUSG008979.1	magenta
XLOC_071276	magenta
NONSUSG008479.1	magenta
XLOC_068292	magenta
NONSUSG008640.1	magenta
XLOC_072934	magenta
NONSUSG009249.1	magenta
NONSUSG008724.1	magenta
NONSUSG009926.1	magenta
XLOC_077767	magenta
NONSUSG009341.1	magenta
XLOC_073746	magenta
NONSUSG010128.1	magenta
XLOC_074673	magenta
XLOC_080081	magenta
XLOC_076609	magenta
XLOC_081389	magenta
NONSUSG011050.1	magenta
XLOC_087388	magenta
XLOC_087398	magenta
XLOC_084124	magenta
NONSUSG010796.1	magenta
NONSUSG011453.1	magenta
XLOC_088741	magenta
NONSUSG010940.1	magenta
XLOC_092834	magenta
XLOC_089710	magenta
XLOC_093187	magenta
NONSUSG012149.1	magenta
XLOC_093760	magenta
NONSUSG012194.1	magenta
NONSUSG011839.1	magenta
NONSUSG011890.1	magenta
NONSUSG012344.1	magenta
NONSUSG013133.1	magenta
NONSUSG012484.1	magenta
XLOC_101345	magenta
NONSUSG012616.1	magenta
XLOC_102484	magenta
NONSUSG013357.1	magenta
NONSUSG013359.1	magenta
XLOC_102753	magenta
NONSUSG013401.1	magenta
XLOC_102940	magenta
NONSUSG013447.1	magenta
NONSUSG012841.1	magenta
XLOC_103782	magenta
XLOC_104372	magenta
XLOC_100698	magenta
NONSUSG014261.1	magenta
XLOC_109748	magenta
NONSUSG013818.1	magenta
NONSUSG014425.1	magenta
NONSUSG014433.1	magenta
XLOC_106683	magenta
NONSUSG013998.1	magenta
NONSUSG014101.1	magenta
NONSUSG014190.1	magenta
XLOC_117271	magenta
XLOC_115253	magenta
XLOC_119201	magenta
XLOC_115762	magenta
NONSUSG015105.1	magenta
NONSUSG015702.1	magenta
XLOC_125045	magenta
XLOC_121702	magenta
XLOC_122151	magenta
NONSUSG016018.1	magenta
NONSUSG016581.1	magenta
NONSUSG016665.1	magenta
NONSUSG016666.1	magenta
NONSUSG016686.1	magenta
NONSUSG016165.1	magenta
XLOC_128040	magenta
NONSUSG016168.1	magenta
NONSUSG016176.1	magenta
NONSUSG014373.1	magenta
XLOC_128411	magenta
XLOC_128783	magenta
XLOC_134159	magenta
NONSUSG017060.1	magenta
NONSUSG017092.1	magenta
XLOC_135803	magenta
NONSUSG000117.1	turquoise
XLOC_001386	turquoise
NONSUSG000207.1	turquoise
NONSUSG001092.1	turquoise
NONSUSG001098.1	turquoise
NONSUSG000280.1	turquoise
NONSUSG000328.1	turquoise
XLOC_003442	turquoise
NONSUSG000368.1	turquoise
XLOC_011559	turquoise
XLOC_004367	turquoise
XLOC_005439	turquoise
XLOC_005590	turquoise
NONSUSG000678.1	turquoise
NONSUSG001562.1	turquoise
NONSUSG001595.1	turquoise
NONSUSG000756.1	turquoise
XLOC_014397	turquoise
XLOC_014418	turquoise
NONSUSG001628.1	turquoise
XLOC_007918	turquoise
NONSUSG002088.1	turquoise
XLOC_018489	turquoise
XLOC_018485	turquoise
XLOC_021020	turquoise
NONSUSG002606.1	turquoise
XLOC_021123	turquoise
NONSUSG002351.1	turquoise
NONSUSG002395.1	turquoise
NONSUSG002408.1	turquoise
NONSUSG002446.1	turquoise
NONSUSG002560.1	turquoise
XLOC_020920	turquoise
XLOC_025250	turquoise
XLOC_023008	turquoise
NONSUSG003278.1	turquoise
XLOC_024112	turquoise
NONSUSG003388.1	turquoise
XLOC_026447	turquoise
NONSUSG002544.1	turquoise
NONSUSG003448.1	turquoise
NONSUSG003111.1	turquoise
NONSUSG003461.1	turquoise
XLOC_024869	turquoise
NONSUSG003491.1	turquoise
XLOC_027182	turquoise
XLOC_025210	turquoise
XLOC_025208	turquoise
XLOC_027227	turquoise
XLOC_027655	turquoise
NONSUSG018280.1	turquoise
NONSUSG003767.1	turquoise
NONSUSG003783.1	turquoise
XLOC_029270	turquoise
NONSUSG003877.1	turquoise
NONSUSG004619.1	turquoise
NONSUSG004052.1	turquoise
NONSUSG004057.1	turquoise
XLOC_032155	turquoise
NONSUSG004103.1	turquoise
XLOC_032824	turquoise
XLOC_042314	turquoise
NONSUSG004910.1	turquoise
NONSUSG004920.1	turquoise
XLOC_039681	turquoise
NONSUSG005465.1	turquoise
NONSUSG005519.2	turquoise
XLOC_041314	turquoise
NONSUSG005730.1	turquoise
NONSUSG005738.1	turquoise
NONSUSG005744.1	turquoise
XLOC_041993	turquoise
NONSUSG005749.1	turquoise
XLOC_045647	turquoise
XLOC_045673	turquoise
XLOC_046649	turquoise
XLOC_049722	turquoise
NONSUSG006580.1	turquoise
NONSUSG006660.1	turquoise
NONSUSG006912.1	turquoise
XLOC_053808	turquoise
NONSUSG006966.1	turquoise
NONSUSG006749.1	turquoise
NONSUSG007035.1	turquoise
XLOC_055769	turquoise
XLOC_060253	turquoise
NONSUSG007238.1	turquoise
XLOC_058982	turquoise
NONSUSG007517.1	turquoise
NONSUSG007518.1	turquoise
NONSUSG007259.1	turquoise
NONSUSG007269.1	turquoise
NONSUSG007555.1	turquoise
NONSUSG007583.1	turquoise
NONSUSG007586.1	turquoise
NONSUSG007334.1	turquoise
NONSUSG007365.1	turquoise
XLOC_059845	turquoise
XLOC_061551	turquoise
NONSUSG007948.1	turquoise
NONSUSG007974.1	turquoise
XLOC_063393	turquoise
XLOC_063394	turquoise
NONSUSG008030.1	turquoise
XLOC_062484	turquoise
NONSUSG008114.1	turquoise
NONSUSG007884.1	turquoise
XLOC_062969	turquoise
NONSUSG008174.1	turquoise
XLOC_064779	turquoise
XLOC_064893	turquoise
XLOC_064953	turquoise
XLOC_069617	turquoise
XLOC_069626	turquoise
NONSUSG008806.1	turquoise
XLOC_065108	turquoise
XLOC_069753	turquoise
NONSUSG008318.1	turquoise
NONSUSG008876.1	turquoise
XLOC_070681	turquoise
NONSUSG008402.1	turquoise
XLOC_071134	turquoise
NONSUSG008445.1	turquoise
XLOC_067092	turquoise
XLOC_071426	turquoise
XLOC_071434	turquoise
XLOC_071443	turquoise
NONSUSG008485.1	turquoise
XLOC_071458	turquoise
XLOC_067179	turquoise
NONSUSG008522.1	turquoise
XLOC_071850	turquoise
NONSUSG008534.1	turquoise
XLOC_067826	turquoise
NONSUSG018594.1	turquoise
XLOC_073395	turquoise
XLOC_073281	turquoise
NONSUSG009349.1	turquoise
XLOC_073475	turquoise
NONSUSG010064.1	turquoise
NONSUSG010087.1	turquoise
NONSUSG009481.1	turquoise
NONSUSG010119.1	turquoise
XLOC_078859	turquoise
XLOC_074761	turquoise
XLOC_079523	turquoise
NONSUSG009783.1	turquoise
NONSUSG009797.1	turquoise
NONSUSG011057.1	turquoise
NONSUSG010508.1	turquoise
NONSUSG010653.1	turquoise
NONSUSG010699.1	turquoise
XLOC_083329	turquoise
XLOC_084320	turquoise
XLOC_088119	turquoise
NONSUSG011368.1	turquoise
NONSUSG010818.1	turquoise
XLOC_084463	turquoise
NONSUSG010838.1	turquoise
XLOC_085216	turquoise
XLOC_089441	turquoise
NONSUSG012042.1	turquoise
NONSUSG011658.1	turquoise
NONSUSG012147.1	turquoise
NONSUSG011826.1	turquoise
XLOC_094287	turquoise
XLOC_094460	turquoise
NONSUSG012291.1	turquoise
NONSUSG012304.1	turquoise
XLOC_094649	turquoise
NONSUSG011954.1	turquoise
NONSUSG012381.1	turquoise
NONSUSG011996.1	turquoise
NONSUSG012456.1	turquoise
XLOC_095789	turquoise
NONSUSG013221.1	turquoise
NONSUSG012602.1	turquoise
NONSUSG012618.1	turquoise
NONSUSG013293.1	turquoise
NONSUSG013321.1	turquoise
XLOC_102315	turquoise
NONSUSG013337.1	turquoise
XLOC_097160	turquoise
XLOC_097197	turquoise
NONSUSG013361.1	turquoise
XLOC_102615	turquoise
NONSUSG013365.1	turquoise
XLOC_097523	turquoise
XLOC_097532	turquoise
XLOC_102720	turquoise
XLOC_097762	turquoise
NONSUSG012780.1	turquoise
NONSUSG012784.1	turquoise
XLOC_098041	turquoise
XLOC_103170	turquoise
NONSUSG013466.1	turquoise
XLOC_103441	turquoise
XLOC_100324	turquoise
NONSUSG013026.1	turquoise
XLOC_100760	turquoise
XLOC_100771	turquoise
XLOC_105648	turquoise
NONSUSG014303.1	turquoise
NONSUSG013842.1	turquoise
NONSUSG014354.1	turquoise
XLOC_110296	turquoise
NONSUSG018617.1	turquoise
XLOC_111421	turquoise
NONSUSG014015.1	turquoise
XLOC_107620	turquoise
NONSUSG014570.1	turquoise
XLOC_112071	turquoise
XLOC_108618	turquoise
NONSUSG014124.1	turquoise
NONSUSG014645.1	turquoise
NONSUSG014659.1	turquoise
XLOC_109335	turquoise
XLOC_113005	turquoise
XLOC_113021	turquoise
XLOC_113286	turquoise
NONSUSG014790.1	turquoise
NONSUSG014839.1	turquoise
XLOC_115363	turquoise
NONSUSG015124.1	turquoise
XLOC_120581	turquoise
NONSUSG015687.1	turquoise
XLOC_124780	turquoise
NONSUSG015721.1	turquoise
NONSUSG016330.1	turquoise
NONSUSG015779.1	turquoise
NONSUSG015815.2	turquoise
XLOC_125732	turquoise
NONSUSG015926.1	turquoise
XLOC_126394	turquoise
NONSUSG016025.1	turquoise
XLOC_123701	turquoise
XLOC_123895	turquoise
NONSUSG016648.1	turquoise
NONSUSG016651.1	turquoise
XLOC_128066	turquoise
XLOC_128323	turquoise
XLOC_128356	turquoise
NONSUSG000807.1	turquoise
XLOC_128747	turquoise
XLOC_129043	turquoise
NONSUSG014737.1	turquoise
XLOC_129213	turquoise
XLOC_130024	turquoise
XLOC_130822	turquoise
NONSUSG016789.1	turquoise
XLOC_131798	turquoise
XLOC_134437	turquoise
XLOC_134441	turquoise
NONSUSG016848.1	turquoise
XLOC_135233	turquoise
NONSUSG016944.1	turquoise
NONSUSG016948.1	turquoise
NONSUSG017179.1	turquoise
XLOC_133453	turquoise
XLOC_133454	turquoise
XLOC_000117	yellow
NONSUSG000061.1	yellow
NONSUSG000065.1	yellow
NONSUSG000902.1	yellow
NONSUSG000924.1	yellow
NONSUSG000970.1	yellow
NONSUSG000183.1	yellow
NONSUSG001214.1	yellow
NONSUSG000662.1	yellow
XLOC_014243	yellow
XLOC_007853	yellow
NONSUSG000793.1	yellow
XLOC_015000	yellow
XLOC_015330	yellow
NONSUSG002111.1	yellow
NONSUSG002163.1	yellow
NONSUSG001914.1	yellow
NONSUSG002376.1	yellow
NONSUSG002705.1	yellow
XLOC_021552	yellow
XLOC_019397	yellow
NONSUSG002504.1	yellow
NONSUSG002829.1	yellow
NONSUSG002857.1	yellow
XLOC_020927	yellow
XLOC_026133	yellow
XLOC_026680	yellow
NONSUSG003155.1	yellow
XLOC_026938	yellow
NONSUSG004227.1	yellow
NONSUSG003644.1	yellow
XLOC_036202	yellow
NONSUSG004023.1	yellow
NONSUSG004049.1	yellow
XLOC_032891	yellow
NONSUSG004134.1	yellow
XLOC_033045	yellow
XLOC_038071	yellow
NONSUSG004818.1	yellow
NONSUSG004858.1	yellow
XLOC_039049	yellow
XLOC_043223	yellow
NONSUSG004907.1	yellow
XLOC_039541	yellow
NONSUSG005009.1	yellow
NONSUSG005111.1	yellow
NONSUSG005132.1	yellow
NONSUSG005136.1	yellow
XLOC_041627	yellow
NONSUSG006305.1	yellow
NONSUSG006357.1	yellow
XLOC_053357	yellow
NONSUSG006878.1	yellow
NONSUSG006984.1	yellow
XLOC_057148	yellow
NONSUSG006841.1	yellow
XLOC_057902	yellow
XLOC_055803	yellow
NONSUSG007248.1	yellow
XLOC_060837	yellow
NONSUSG007551.1	yellow
NONSUSG007304.1	yellow
NONSUSG007362.1	yellow
XLOC_059822	yellow
XLOC_061682	yellow
NONSUSG008011.1	yellow
XLOC_062145	yellow
NONSUSG007830.1	yellow
NONSUSG008093.1	yellow
XLOC_062784	yellow
NONSUSG007895.1	yellow
NONSUSG007894.1	yellow
XLOC_064764	yellow
NONSUSG008759.1	yellow
NONSUSG008204.1	yellow
NONSUSG008219.1	yellow
XLOC_069899	yellow
XLOC_065712	yellow
NONSUSG008943.1	yellow
NONSUSG008459.1	yellow
XLOC_071487	yellow
NONSUSG008495.1	yellow
XLOC_072999	yellow
NONSUSG008679.1	yellow
NONSUSG009263.1	yellow
XLOC_077831	yellow
NONSUSG010022.1	yellow
XLOC_078852	yellow
XLOC_078990	yellow
NONSUSG009570.1	yellow
NONSUSG009675.2	yellow
NONSUSG010373.1	yellow
NONSUSG010419.1	yellow
XLOC_077591	yellow
XLOC_077622	yellow
NONSUSG010479.1	yellow
XLOC_089815	yellow
XLOC_090508	yellow
NONSUSG012293.1	yellow
NONSUSG012412.1	yellow
NONSUSG012413.1	yellow
NONSUSG011988.1	yellow
NONSUSG011989.1	yellow
XLOC_100912	yellow
NONSUSG012529.1	yellow
NONSUSG018709.1	yellow
XLOC_096380	yellow
NONSUSG012570.1	yellow
XLOC_096851	yellow
NONSUSG018294.1	yellow
NONSUSG013352.1	yellow
NONSUSG013402.1	yellow
XLOC_098341	yellow
NONSUSG012861.1	yellow
NONSUSG012941.1	yellow
NONSUSG013615.1	yellow
NONSUSG013640.1	yellow
NONSUSG013731.1	yellow
XLOC_109901	yellow
XLOC_109947	yellow
NONSUSG014322.1	yellow
NONSUSG014002.1	yellow
XLOC_108841	yellow
XLOC_112972	yellow
NONSUSG015313.1	yellow
XLOC_118625	yellow
NONSUSG015417.1	yellow
NONSUSG015431.1	yellow
XLOC_119777	yellow
NONSUSG015618.1	yellow
NONSUSG015678.1	yellow
XLOC_124694	yellow
XLOC_120637	yellow
NONSUSG016264.1	yellow
NONSUSG016277.1	yellow
NONSUSG016022.1	yellow
NONSUSG016620.1	yellow
NONSUSG016706.1	yellow
NONSUSG011674.1	yellow
NONSUSG014232.1	yellow
XLOC_129320	yellow
XLOC_129686	yellow
XLOC_130813	yellow
XLOC_134021	yellow
NONSUSG017110.1	yellow
XLOC_134751	yellow
XLOC_132499	yellow
NONSUSG016920.1	yellow
XLOC_135751	yellow
NONSUSG016967.1	yellow
