# Supplementary material for: Comprehensive analysis of lncRNAs involved in skeletal muscle development in ZBED6-knockout Bama pigs
Source: BMC Genomics. 2021 Aug 4;22:593. doi: 10.1186/s12864-021-07881-y (PMC8340374; doi:10.1186/s12864-021-07881-y)
Supplement: Supplementary file 8 — Additional file 8. Supplementary Table S8. Cis- and trans-target genes predicted to be regulated by 30 commonly expressed lncRNAs in longissimus dorsi tissue-specific expression (tissue-specific), skeletal muscle module (magenta module) and DE-lncRNAs of longissimus dorsi (LD_DE-lncRNAs). [file 12864_2021_7881_MOESM8_ESM.xlsx]

## Sheet: Sheet1
Table S8. Cis-target genes predicted to be regulated by 30 common expressed lncRNAs in longissimus dorsi tissue-specific expression (Tissue-specific), sketetal muscle module (Magenta module) and DElncRNAs of longissimus dorsi ( LD_DElncRNAs)			Table S8. Trans-target genes predicted to be regulated by 30 common expressed lncRNAs in longissimus dorsi tissue-specific expression (Tissue-specific), sketetal muscle module (Magenta module) and DElncRNAs of longissimus dorsi ( LD_DElncRNAs)
Gene_ID	overlap up10k	overlap down10k	positive	negative
XLOC_134159		FAM58A	KCNQ4，FNBP1，NMNAT2，AQP3
XLOC_044428	METTL21C		C18orf54,ARHGAP29,MFSD13A,SLC4A10,ANKRD50,-,PHF3,PCGF5,
XLOC_084124	WDR91		MAP3K7,FBN1,ATP8B1,FSD1L,LOC100521447,ACTR2,CRIM1,VILL,ATRX,ZIC3,ZFYVE16,TLR3,CALCRL,CHN2,MPP3,OSBPL6,KLHL30,GVQW3,LIMA1,SOCS4,ZBTB26,ZNF654,
XLOC_128783			GALNT1,MAP3K7,FBN1,ATP8B1,FSD1L,LOC100521447,ACTR2,CRIM1,VILL,ATRX,ZFYVE16,TLR3,CALCRL,CHN2,MPP3,KLHL30,TF,GVQW3,LIMA1,SOCS4,ETFRF1,ZNF654,
NONSUSG002554.1			SIK1	NEDD4，P2RX5
XLOC_020657			TRIP11，TMEM123
NONSUSG002231.1			TRIP11,LATS1,ABCA1,OXR1,LOC110262090,N4BP2L2,CYSLTR2,MAMLD1,TMEM132A,LOC100524609,FAM184B,FASN,LGALSL,GXYLT1,ENTPD2,PYCR1,MANEA,
NONSUSG017060.1	FAM71A		CIR1，FAM126B	QKI
NONSUSG017092.1		TSPAN7	PSTPIP1	LOC100620869
NONSUSG004403.1	CUEDC1	LOC106505450	ATRX,ZFYVE16,MPP3,TF,LIMA1,ZNF654,
XLOC_003509	LOC106506968		EFEMP1,CRIM1,CHURC1,FCHO2,PON3,FAM111A,CTNNBIP1,PATJ,
XLOC_100698			CIR1，ZBTB26，ZDHHC21，FAM126B
NONSUSG016581.1	LOC106507884		TMEM220
NONSUSG016165.1			SLFNL1,CRIM1,ITGB8,TLR3,CIR1,ZBTB26,ZDHHC21,
NONSUSG002978.1	LOC102163665	TPP2	PSTPIP1	POP7，LOC100620869
NONSUSG013359.1		HPN	C2CD5，FAM8A1	PPARGC1A
NONSUSG013818.1	EMC10,FAM71E1	JOSD2	CIR1，FAM126B
XLOC_005370		DNAAF4		SMPDL3A,LGALS3BP,-,SLC25A33,
NONSUSG003395.1	MAP2K6		ATP8B1,FSD1L,LOC100521447,VILL,GVQW3,LIMA1,SOCS4,ZNF654,	CDH15
NONSUSG016666.1			BDP1
XLOC_135803			A2M,MYBPC1,TMPO,CDKN1A,BTBD1,SLC7A8,SEL1L,EFHD2,ACADM,ZRANB2,SETBP1,FAM214A,SPPL2A,TRPM7,ACTC1,HSDL2,ASS1,VIRMA,TERF1,PCMTD1,PLCB1,HCK,PCK1,PRSS36,MAP4K3,RAB10,ALB,FGA,FOXO1,SUCLA2,CPB2,ANXA8,IDE,CCDC186,CDC73,NEK7,ERCC6L2,TWF2,NT5DC2,LMOD3,FNDC3B,FETUB,MASP1,MX1,FAM155B,GJB1,SCGB1A1,HIPK3,CSRP3,SAA2,FARSA,NUDT12,HPX,HBB,-,STARD10,UCP3,APOC3,FXYD2,PTPN4,UBR3,ACTR3B,CPED1,PPP1R3A,ANKH,METRNL,ZNF63…
NONSUSG011050.1			TARBP2,CES1,DENND4A,IL33,LHPP,MAGT1,LAMP2,LGR4,BHMT,DCP2,EDEM3,DNAJC10,HMGCS1,EBF1,SLC6A18,TEKT1,DPEP1,ZBTB38,ABCA8,ZNF280D,DNAJC28,MZB1,C21orf91,CASKIN1,LOC110255360,-,RBMS3,-,
NONSUSG001746.1
NONSUSG001227.1	PPIP5K1		TMF1,SLC9A3R1,GHDC,MYF6,-,SLC25A33,	MBNL2,GNG12,
XLOC_103782	EIF2B3			B9D2,CAV2,CCP110
NONSUSG002145.1			CYP2D25,MYH11,A2M,CDKN1A,PCK2,SLC7A8,COPS2,ACTC1,ASS1,TERF1,PLCB1,ATRN,HCK,PCK1,PRSS36,MAP4K3,RAB10,ALB,FGB,KIAA1109,FOXO1,DYNLL1,UPB1,ANXA8,NEK7,ERCC6L2,TWF2,NT5DC2,TF,U2SURP,FNDC3B,MASP1,MX1,HIPK3,FARSA,UCP3,DLD,PTPN4,CPED1,PPP1R3A,METRNL,TMEM100,DCUN1D1,MT1A,KPNA3,FGG,QPRT,-,VTN,HOXA9,-,SLC25A39,-,OSGIN1,TMEM106B,SLC7A5,PPP2R3A,CHD9,GNAQ,OXLD1,IGF2,-,ZNF593,AVPI1,CLDN2,-,TMEM140,
NONSUSG012616.1	PYCR3	EEF1D	SYT3,PITX3,CDK2AP2,GHDC,ZBED5,IGHD,	NT5DC1,MBNL2,CCDC91,CCDC160,
XLOC_061979		LOC110256648	TARBP2,FOS,DENND4A,IL33,LHPP,ATP11B,LAMP2,LGR4,BHMT,DCP2,ZFP62,DNAJC10,HMGCS1,EBF1,TEKT1,TOPBP1,DPEP1,ZBTB38,MZB1,CASKIN1,LOC110255360,-,RBMS3,	MBNL2,ALCAM,MAPK9,SLC25A46,GNG12,
NONSUSG014425.1			SMPDL3A,TMF1,ATP11B,CHPF,LGALS3BP,	RASGEF1A，MBNL1
NONSUSG016686.1			LGR4,DNAJC10,SLC6A18,ZNF280D,RBMS3,SNX4,NR3C2,	ARHGAP5
