# Supplementary material for: Comprehensive analysis of lncRNAs involved in skeletal muscle development in ZBED6-knockout Bama pigs
Source: BMC Genomics. 2021 Aug 4;22:593. doi: 10.1186/s12864-021-07881-y (PMC8340374; doi:10.1186/s12864-021-07881-y)
Supplement: Supplementary file 9 — Additional file 9. Supplementary Table S9. KEGG enrichment of 30 commonly expressed lncRNAs. [file 12864_2021_7881_MOESM9_ESM.xlsx]

## Sheet: Sheet1
Table S9. KEGG of targeted genes of 30 common expressed lncRNAs
Term	Count	PValue	Genes
ssc04152:AMPK signaling pathway	8	0.00127384	RAB10, FASN, PPP2R3A, PCK1, PPARGC1A, MAP3K7, FOXO1, PCK2
ssc04922:Glucagon signaling pathway	7	0.00216491	GNAQ, SIK1, PCK1, PLCB1, PPARGC1A, FOXO1, PCK2
ssc04978:Mineral absorption	5	0.00232729	TF, MT1A, MT-2B, FXYD2, TRPM7
ssc04910:Insulin signaling pathway	8	0.00244166	MAPK9, FASN, PPP1R3A, PCK1, PPARGC1A, FOXO1, SOCS4, PCK2
ssc00020:Citrate cycle (TCA cycle)	4	0.00844383	SUCLA2, PCK1, DLD, PCK2
ssc00620:Pyruvate metabolism	4	0.0150512	PCK1, DLD, ACAT1, PCK2
ssc01130:Biosynthesis of antibiotics	8	0.0181755	SUCLA2, HMGCS1, ACADM, PCK1, DLD, ASS1, ACAT1, PCK2
ssc04610:Complement and coagulation cascades	5	0.0185971	FGB, CPB2, FGG, MASP1, A2M
ssc04961:Endocrine and other factor-regulated calcium reabsorption	4	0.0198305	KLK1, FXYD2, GNAQ, PLCB1
ssc04931:Insulin resistance	6	0.0208623	MAPK9, PPP1R3A, PCK1, PPARGC1A, FOXO1, PCK2
ssc04728:Dopaminergic synapse	6	0.0254794	MAPK9, GNAQ, PPP2R3A, FOS, GNG12, PLCB1
ssc00280:Valine, leucine and isoleucine degradation	4	0.0299836	HMGCS1, ACADM, DLD, ACAT1
ssc04964:Proximal tubule bicarbonate reclamation	3	0.0380555	FXYD2, PCK1, PCK2
ssc04068:FoxO signaling pathway	6	0.0397419	MAPK9, CDKN1A, LOC100521447, PCK1, FOXO1, PCK2
ssc00640:Propanoate metabolism	3	0.048096	SUCLA2, ACADM, ACAT1
