# Supplementary material for: Comprehensive analysis of lncRNAs involved in skeletal muscle development in ZBED6-knockout Bama pigs
Source: BMC Genomics. 2021 Aug 4;22:593. doi: 10.1186/s12864-021-07881-y (PMC8340374; doi:10.1186/s12864-021-07881-y)
Supplement: Supplementary file 10 — Additional file 10. Supplementary Table S10. The detail of RNA-seq data. [file 12864_2021_7881_MOESM10_ESM.xlsx]

## Sheet: Sheet1
accession	Instrument_model	sample	Breed (Chinese Bama pig)	Age	Sex
SRR12650254	Illumina HiSeq 2500	longissimus dorsi1	ZBED6 KO	eight months	Female
SRR12650253	Illumina HiSeq 2500	longissimus dorsi2	WT	eight months	Female
SRR12650242	Illumina HiSeq 2500	longissimus dorsi3	ZBED6 KO	eight months	Female
SRR12650231	Illumina HiSeq 2500	longissimus dorsi4	WT	eight months	Female
SRR12650220	Illumina HiSeq 2500	longissimus dorsi5	WT	eight months	Female
SRR12650217	Illumina HiSeq 2500	longissimus dorsi6	ZBED6 KO	eight months	Female
SRR12650216	Illumina HiSeq 2500	heart1	ZBED6 KO	eight months	Female
SRR12650215	Illumina HiSeq 2500	heart2	WT	eight months	Female
SRR12650214	Illumina HiSeq 2500	heart3	ZBED6 KO	eight months	Female
SRR12650213	Illumina HiSeq 2500	heart4	WT	eight months	Female
SRR12650252	Illumina HiSeq 2500	heart5	WT	eight months	Female
SRR12650251	Illumina HiSeq 2500	heart6	ZBED6 KO	eight months	Female
SRR12650250	Illumina HiSeq 2500	kidney1	ZBED6 KO	eight months	Female
SRR12650249	Illumina HiSeq 2500	kidney2	WT	eight months	Female
SRR12650248	Illumina HiSeq 2500	kidney3	ZBED6 KO	eight months	Female
SRR12650247	Illumina HiSeq 2500	kidney4	WT	eight months	Female
SRR12650246	Illumina HiSeq 2500	kidney5	WT	eight months	Female
SRR12650245	Illumina HiSeq 2500	kidney6	ZBED6 KO	eight months	Female
SRR12650244	Illumina HiSeq 2500	liver1	ZBED6 KO	eight months	Female
SRR12650243	Illumina HiSeq 2500	liver2	WT	eight months	Female
SRR12650241	Illumina HiSeq 2500	liver3	ZBED6 KO	eight months	Female
SRR12650240	Illumina HiSeq 2500	liver4	WT	eight months	Female
SRR12650239	Illumina HiSeq 2500	liver5	WT	eight months	Female
SRR12650238	Illumina HiSeq 2500	liver6	ZBED6 KO	eight months	Female
SRR12650237	Illumina HiSeq 2500	lung1	ZBED6 KO	eight months	Female
SRR12650236	Illumina HiSeq 2500	lung2	WT	eight months	Female
SRR12650235	Illumina HiSeq 2500	lung3	ZBED6 KO	eight months	Female
SRR12650234	Illumina HiSeq 2500	lung4	WT	eight months	Female
SRR12650233	Illumina HiSeq 2500	lung5	WT	eight months	Female
SRR12650232	Illumina HiSeq 2500	lung6	ZBED6 KO	eight months	Female
SRR12650230	Illumina HiSeq 2500	gastrocnemius muscle1	ZBED6 KO	eight months	Female
SRR12650229	Illumina HiSeq 2500	gastrocnemius muscle2	WT	eight months	Female
SRR12650228	Illumina HiSeq 2500	gastrocnemius muscle3	ZBED6 KO	eight months	Female
SRR12650227	Illumina HiSeq 2500	gastrocnemius muscle4	WT	eight months	Female
SRR12650226	Illumina HiSeq 2500	gastrocnemius muscle5	WT	eight months	Female
SRR12650225	Illumina HiSeq 2500	gastrocnemius muscle6	ZBED6 KO	eight months	Female
SRR12650224	Illumina HiSeq 2500	spleen1	ZBED6 KO	eight months	Female
SRR12650223	Illumina HiSeq 2500	spleen2	WT	eight months	Female
SRR12650222	Illumina HiSeq 2500	spleen3	ZBED6 KO	eight months	Female
SRR12650221	Illumina HiSeq 2500	spleen4	WT	eight months	Female
SRR12650219	Illumina HiSeq 2500	spleen5	WT	eight months	Female
SRR12650218	Illumina HiSeq 2500	spleen6	ZBED6 KO	eight months	Female
